# Supplementary material for: Development of a Parsimonious Design for Optimal Classification of Exclusive Breastfeeding
Source: CPT Pharmacometrics Syst Pharmacol. 2019 Jul 3;8(8):596–605. doi: 10.1002/psp4.12428 (PMC6709417; doi:10.1002/psp4.12428)
Supplement: Supplementary file 5 — Supplementary Material S5. [file PSP4-8-596-s005.xlsx]

## Sheet: physiological parameters
	mean	0.025	0.975	n_eff	Rhat														mean	0.025	0.975	n_eff	Rhat
phi[1,1]	3.52	3.48	3.56	2677	1		"mean" is the mean value of the normal distribution											Rs[1]	409.88	321.8	510.32	2410	1		"mean" is the mean value of the normal distribution
phi[1,2]	-1.91	-1.98	-1.85	2644	1		"2.5%" is the lower boundary of 95% credible interval											Rs[2]	58.07	-10.8	127.52	2599	1		"2.5%" is the lower boundary of 95% credible interval
phi[1,3]	-1.4	-1.54	-1.26	2396	1		"97.5%" is the upper boundary of 95% credible interval											Rs[3]	68.5	14.32	124	2542	1		"97.5%" is the upper boundary of 95% credible interval
phi[1,4]	-0.36	-0.53	-0.18	2419	1													Rs[4]	37.94	-21.32	98.72	2507	1
phi[2,1]	3.55	3.51	3.59	2288	1		The number of effective samples (n_eff) is presented here for fitting diagonostics.											Rs[5]	53.27	1.26	110.02	2450	1		The number of effective samples (n_eff) is presented here for fitting diagonostics.
phi[2,2]	-2	-2.06	-1.94	2700	1		chain=3, sample=10000, burn-in=1000, thin=10, n_eff(max)=2700											Rs[6]	80.69	27.69	139.36	2415	1		chain=3, sample=10000, burn-in=1000, thin=10, n_eff(max)=2700
phi[2,3]	-0.07	-0.15	0	2279	1		All the n_eff values are sufficiently close to the maximum value of 2700.											Rs[7]	37.5	-26.85	104.13	2442	1		All the n_eff values are sufficiently close to the maximum value of 2700.
phi[2,4]	-0.04	-0.13	0.05	2126	1		This indicates that the sampling error is minimal.											Rs[8]	13.07	-56.72	83.93	2700	1		This indicates that the sampling error is minimal.
phi[3,1]	3.6	3.55	3.64	2606	1													Rs[9]	30.2	-11.88	75.85	2700	1
phi[3,2]	-1.88	-1.95	-1.81	2700	1		The number of Rhat is presented here for fitting diagonostics.											Rs[10]	18.56	-33.32	74.79	2700	1		The number of Rhat is presented here for fitting diagonostics.
phi[3,3]	-0.53	-0.62	-0.44	2372	1		All the Rhat values are close to 1.											Rs[11]	-7.05	-50.21	37.87	2700	1		All the Rhat values are close to 1.
phi[3,4]	-0.3	-0.4	-0.18	2503	1		This indicates all MCMC chains converged well and reached a stationary distribution.											Rs[12]	44.78	7.59	84.29	2700	1		This indicates all MCMC chains converged well and reached a stationary distribution.
phi[4,1]	3.51	3.47	3.55	2179	1													Rs[13]	60.4	21.94	102.14	2248	1
phi[4,2]	-2.09	-2.15	-2.03	2553	1		phi[i,1] as Vm, is the D2O volume of distribution in mother compartment , (units: L)											Rs[14]	23.22	-36.86	86.39	2632	1		Rs is the ingested water intake rate from sources other than breastmilk, (units: L/day)
phi[4,3]	-0.2	-0.28	-0.12	2088	1		phi[i,2] as kmm, is the rate constant, describing D2O total elimination from the mother compartment, (units: 1/day)											Rs[15]	47.66	11.95	85.15	2246	1		Rs[i], where "i" is index number for the i:th subject
phi[4,4]	-0.1	-0.19	0	2289	1		phi[i,3] as CLmb, is the H2O clearance rate from mother to infant, (units: L/day)											Rs[16]	0.12	-34.05	35.09	2700	1
phi[5,1]	3.47	3.43	3.51	2420	1		phi[i,4] as CLbo, is the H2O clearance rate from infant, (units: L/day)											Rs[17]	39.33	-2.2	83.87	2700	1
phi[5,2]	-1.81	-1.87	-1.75	2700	1		where "i" is index number for the i:th subject											Rs[18]	510.92	396.94	637.8	2688	1
phi[5,3]	-0.35	-0.43	-0.28	2314	1													Rs[19]	59.65	-27.73	147.86	2700	1
phi[5,4]	-0.1	-0.19	0	2384	1													Rs[20]	69	8.92	133.11	2700	1
phi[6,1]	3.6	3.56	3.63	2241	1													Rs[21]	144.48	64.26	230.22	2544	1
phi[6,2]	-2.06	-2.12	-1.99	2602	1													Rs[22]	116.97	34.29	208.02	2700	1
phi[6,3]	-0.56	-0.65	-0.47	2295	1													Rs[23]	41.27	-25.44	113.88	2581	1
phi[6,4]	-0.32	-0.43	-0.21	2546	1													Rs[24]	84.4	38.18	132.54	2700	1
phi[7,1]	3.57	3.53	3.61	2700	1													Rs[25]	39.5	-8.79	89.53	2403	1
phi[7,2]	-2.14	-2.21	-2.07	2600	1													Rs[26]	107.13	55.96	165.12	2339	1
phi[7,3]	-0.21	-0.3	-0.13	2267	1													Rs[27]	154.73	101.48	212.93	2700	1
phi[7,4]	-0.11	-0.21	0	2211	1													Rs[28]	115.79	48.44	189.02	2700	1
phi[8,1]	3.54	3.51	3.58	2594	1													Rs[29]	29.5	-33.4	92.98	2700	1
phi[8,2]	-2.03	-2.1	-1.97	2648	1													Rs[30]	461.83	361.77	574.15	2554	1
phi[8,3]	-0.05	-0.13	0.03	2107	1													Rs[31]	734.33	545.57	953.23	2534	1
phi[8,4]	0.07	-0.03	0.17	2341	1													Rs[32]	27.83	-24.85	84.66	2700	1
phi[9,1]	3.57	3.53	3.61	2298	1													Rs[33]	244.67	139.88	358.93	2700	1
phi[9,2]	-1.97	-2.03	-1.91	2643	1													Rs[34]	23.15	-54.71	110.93	2499	1
phi[9,3]	-0.54	-0.62	-0.46	2145	1													Rs[35]	27.55	-39.64	103.39	2700	1
phi[9,4]	-0.18	-0.28	-0.08	2240	1													Rs[36]	200.02	106.36	298.33	2678	1
phi[10,1]	3.48	3.43	3.52	2382	1													Rs[37]	270.9	175.3	369.9	2428	1
phi[10,2]	-1.56	-1.63	-1.5	2700	1													Rs[38]	31.63	-23.24	90.03	2525	1
phi[10,3]	-0.43	-0.51	-0.36	2069	1													Rs[39]	15.2	-87.43	123.36	2700	1
phi[10,4]	-0.17	-0.27	-0.07	2303	1													Rs[40]	160.42	88.57	244.04	2700	1
phi[11,1]	3.56	3.52	3.6	2700	1													Rs[41]	486.2	364.43	623.91	2472	1
phi[11,2]	-2.05	-2.12	-1.98	2332	1													Rs[42]	225.99	155.56	299.32	2622	1
phi[11,3]	-0.54	-0.63	-0.46	2270	1													Rs[43]	162.76	91.19	245.05	2700	1
phi[11,4]	-0.27	-0.38	-0.16	2523	1													Rs[44]	175.44	93.18	267.88	2700	1
phi[12,1]	3.5	3.46	3.54	2610	1													Rs[45]	312.77	227.8	410.19	2154	1
phi[12,2]	-2.18	-2.25	-2.12	2700	1													Rs[46]	48.25	3.36	100	2667	1
phi[12,3]	-0.7	-0.78	-0.62	2201	1													Rs[47]	507.38	358.53	689.93	2700	1
phi[12,4]	-0.35	-0.44	-0.24	2215	1													Rs[48]	479.65	363.67	624	2431	1
phi[13,1]	3.57	3.53	3.61	2513	1													Rs[49]	385.95	263.54	534.08	2700	1
phi[13,2]	-2.07	-2.13	-2	2697	1													Rs[50]	493.14	379.02	630.17	2700	1
phi[13,3]	-0.71	-0.79	-0.63	2202	1													Rs[51]	341.75	226.07	459.62	2700	1
phi[13,4]	-0.27	-0.37	-0.17	2402	1													Rs[52]	246.72	144.78	359.92	2700	1
phi[14,1]	3.77	3.73	3.82	2473	1													Rs[53]	30.78	-58.71	131.51	2700	1
phi[14,2]	-1.96	-2.04	-1.9	2462	1													Rs[54]	516.9	393.9	661.79	2490	1
phi[14,3]	-0.31	-0.4	-0.23	2550	1													Rs[55]	9.28	-68.62	93.67	2431	1
phi[14,4]	-0.21	-0.32	-0.11	2424	1													Rs[56]	438.44	324.79	578.82	2700	1
phi[15,1]	3.6	3.56	3.64	2471	1													Rs[57]	338.43	217.3	477.56	2500	1
phi[15,2]	-1.97	-2.04	-1.91	2700	1													Rs[58]	9.39	-52.8	80.62	2535	1
phi[15,3]	-0.91	-0.99	-0.83	2310	1													Rs[59]	52.64	-4.64	114.12	2664	1
phi[15,4]	-0.54	-0.65	-0.43	2395	1													Rs[60]	8.94	-36.19	57.26	2700	1
phi[16,1]	3.54	3.49	3.58	2274	1													Rs[61]	46.42	-45.18	157.77	2700	1
phi[16,2]	-2.24	-2.3	-2.18	2515	1													Rs[62]	124.32	46.01	209.21	2700	1
phi[16,3]	-0.67	-0.74	-0.59	2287	1													Rs[63]	57.61	25.02	93.03	2610	1
phi[16,4]	-0.37	-0.47	-0.28	2433	1													Rs[64]	103.58	26.47	184.64	2244	1
phi[17,1]	3.58	3.54	3.61	2700	1													Rs[65]	92.1	27.14	166.02	2700	1
phi[17,2]	-2.17	-2.24	-2.1	2690	1													Rs[66]	12.52	-54.49	82.95	2700	1
phi[17,3]	-0.62	-0.7	-0.53	1908	1													Rs[67]	-22.72	-79.17	36.93	2642	1
phi[17,4]	-0.26	-0.37	-0.16	2167	1													Rs[68]	13.67	-40.07	72.46	2700	1
phi[18,1]	3.58	3.53	3.62	2405	1													Rs[69]	-4.2	-68.99	64.76	2700	1
phi[18,2]	-1.73	-1.79	-1.67	2700	1													Rs[70]	107.68	51.15	169.51	2700	1
phi[18,3]	-0.25	-0.34	-0.15	2455	1													Rs[71]	33.67	-23.45	94.66	2589	1
phi[18,4]	0.16	0.03	0.29	2504	1													Rs[72]	0.01	-72.4	75.66	2700	1
phi[19,1]	3.56	3.52	3.6	2398	1													Rs[73]	322.65	263.45	387.84	2530	1
phi[19,2]	-1.88	-1.94	-1.82	2677	1													Rs[74]	87.77	23.61	152.92	2270	1
phi[19,3]	0.05	-0.03	0.13	2174	1													Rs[75]	108.38	62.64	160.64	2576	1
phi[19,4]	0	-0.1	0.1	2302	1													Rs[76]	24.1	-25.52	74.52	2700	1
phi[20,1]	3.56	3.52	3.6	2307	1													Rs[77]	48.57	10.87	91.09	2397	1
phi[20,2]	-2.11	-2.17	-2.06	2700	1													Rs[78]	522.01	438.44	613.3	2700	1
phi[20,3]	-0.23	-0.31	-0.15	2040	1													Rs[79]	-10	-42.71	26.22	2489	1
phi[20,4]	-0.14	-0.23	-0.04	2326	1													Rs[80]	49.58	10.53	91.61	2418	1
phi[21,1]	3.5	3.46	3.54	2568	1													Rs[81]	269.24	211.11	330.5	2700	1
phi[21,2]	-1.56	-1.64	-1.5	2700	1													Rs[82]	9.08	-37.48	59.7	2700	1
phi[21,3]	-0.27	-0.35	-0.19	2207	1													Rs[83]	33.02	-11.4	82.96	2700	1
phi[21,4]	-0.13	-0.24	-0.01	2303	1													Rs[84]	-45.45	-92.55	4.85	2426	1
phi[22,1]	3.65	3.6	3.69	2536	1													Rs[85]	6.06	-43.33	62.84	2482	1
phi[22,2]	-1.84	-1.93	-1.76	2482	1													Rs[86]	288.16	217.82	363.11	2413	1
phi[22,3]	-0.45	-0.57	-0.34	2111	1													Rs[87]	621.12	498.91	760.38	2010	1
phi[22,4]	-0.41	-0.56	-0.26	2256	1													Rs[88]	82.3	15.29	152.33	2700	1
phi[23,1]	3.54	3.5	3.58	2547	1													Rs[89]	48.11	-1.58	101.99	2700	1
phi[23,2]	-1.71	-1.78	-1.63	2700	1													Rs[90]	170.29	112.54	229.64	2700	1
phi[23,3]	-0.32	-0.41	-0.24	2150	1													Rs[91]	264.34	194.74	342.11	2700	1
phi[23,4]	-0.23	-0.34	-0.11	2219	1													Rs[92]	-25.66	-61.92	10.61	2700	1
phi[24,1]	3.47	3.42	3.51	1768	1													Rs[93]	-11.61	-43.73	20.41	2700	1
phi[24,2]	-2	-2.05	-1.95	2700	1													Rs[94]	64.87	29.12	101.67	2700	1
phi[24,3]	-0.44	-0.51	-0.37	2165	1													Rs[95]	2.07	-34.89	42.65	2700	1
phi[24,4]	-0.15	-0.23	-0.06	2210	1													Rs[96]	-24.67	-56.37	7.48	2700	1
phi[25,1]	3.57	3.52	3.62	2117	1													Rs[97]	-13.79	-51.49	23.47	2700	1
phi[25,2]	-2.13	-2.18	-2.08	2672	1													Rs[98]	3.68	-28.51	35.86	2700	1
phi[25,3]	-0.34	-0.41	-0.27	1934	1													Rs[99]	-31.55	-68.7	5.72	2700	1
phi[25,4]	-0.2	-0.28	-0.12	1941	1													Rs[100]	-6.48	-41.2	28.77	2700	1
phi[26,1]	3.6	3.56	3.65	2242	1													Rs[101]	12.55	-28.8	54.39	2700	1
phi[26,2]	-1.92	-1.98	-1.86	2700	1													Rs[102]	410.21	359.21	464.25	2046	1
phi[26,3]	-0.51	-0.59	-0.43	2286	1													Rs[103]	-84.58	-126.28	-41.83	2700	1
phi[26,4]	-0.33	-0.44	-0.23	2059	1													Rs[104]	-31.28	-65.88	4.93	2454	1
phi[27,1]	3.47	3.42	3.51	2263	1													Rs[105]	6.11	-34.71	47.49	2700	1
phi[27,2]	-1.97	-2.03	-1.91	2498	1													Rs[106]	94.2	58.27	131.77	2481	1
phi[27,3]	-0.52	-0.59	-0.45	1837	1													Rs[107]	20.04	-16.38	58.34	2700	1
phi[27,4]	-0.2	-0.3	-0.11	2022	1													Rs[108]	192.45	156.52	229.04	2700	1
phi[28,1]	3.62	3.58	3.66	2700	1													Rs[109]	21.91	-12.02	55.81	2700	1
phi[28,2]	-2.14	-2.21	-2.08	2700	1													Rs[110]	-10.88	-40.63	19.93	2700	1
phi[28,3]	-0.26	-0.34	-0.18	2339	1													Rs[111]	278.44	242.37	315.26	2700	1
phi[28,4]	-0.22	-0.33	-0.11	2486	1													Rs[112]	-24.49	-62.04	17.1	2700	1
phi[29,1]	3.43	3.39	3.47	2408	1													Rs[113]	131.36	88.77	176.85	2700	1
phi[29,2]	-1.93	-1.98	-1.87	2679	1													Rs[114]	-32.61	-71.36	5.92	2700	1
phi[29,3]	-0.14	-0.22	-0.07	2312	1													Rs[115]	232.04	196.12	268.36	2081	1
phi[29,4]	-0.11	-0.2	-0.01	2181	1													Rs[116]	-24.17	-54.4	8.41	2700	1
phi[30,1]	3.59	3.55	3.63	2279	1													Rs[117]	-6.47	-50.93	38.22	2391	1
phi[30,2]	-2.07	-2.14	-2.01	2506	1													Rs[118]	85.11	54.2	117.53	2472	1
phi[30,3]	-0.82	-0.95	-0.71	2152	1													Rs[119]	278.29	234.26	324.59	2700	1
phi[30,4]	-0.23	-0.38	-0.08	2504	1													Rs[120]	43.84	-3.29	94.15	2700	1
phi[31,1]	3.57	3.54	3.6	2311	1													Rs[121]	374.8	292.29	472.81	2673	1
phi[31,2]	-1.92	-1.98	-1.85	2632	1													Rs[122]	26.5	-29.01	85.06	2700	1
phi[31,3]	-0.15	-0.27	-0.03	2289	1													Rs[123]	76.5	27.05	130.76	2681	1
phi[31,4]	0.4	0.23	0.57	2425	1													Rs[124]	24.78	-38.73	89.75	2563	1
phi[32,1]	3.59	3.55	3.62	2287	1													Rs[125]	91.07	38.09	149.28	2700	1
phi[32,2]	-1.74	-1.81	-1.68	2700	1													Rs[126]	257.8	179.3	342.62	2294	1
phi[32,3]	-0.47	-0.54	-0.4	2139	1													Rs[127]	20.98	-52.17	103.42	2700	1
phi[32,4]	-0.25	-0.36	-0.14	2360	1													Rs[128]	10.08	-79.86	107.64	2600	1
phi[33,1]	3.56	3.53	3.59	2641	1													Rs[129]	175.98	77.54	296.23	2700	1
phi[33,2]	-1.89	-1.96	-1.83	2700	1													Rs[130]	180.21	101.23	271.33	2284	1
phi[33,3]	-0.15	-0.24	-0.06	2418	1													Rs[131]	-11.11	-99.3	87.47	2482	1
phi[33,4]	-0.01	-0.15	0.12	2619	1													Rs[132]	693.95	486.84	953.77	2558	1
phi[34,1]	3.62	3.59	3.66	2700	1													Rs[133]	220.02	110.02	337.46	2597	1
phi[34,2]	-2.01	-2.09	-1.93	2700	1													Rs[134]	126.66	-6.57	274.53	2584	1
phi[34,3]	-0.33	-0.43	-0.24	2001	1													Rs[135]	37.18	-54.21	135.21	2700	1
phi[34,4]	-0.23	-0.38	-0.07	2198	1													Rs[136]	257.21	134.41	398.55	2580	1
phi[35,1]	3.72	3.69	3.75	2567	1													Rs[137]	155.48	93.34	221.55	1993	1
phi[35,2]	-2.2	-2.27	-2.13	2678	1													Rs[138]	584.96	431.7	761.26	2700	1
phi[35,3]	-0.25	-0.34	-0.17	2183	1													Rs[139]	304.89	207.26	422.75	2700	1
phi[35,4]	-0.25	-0.37	-0.13	2478	1													Rs[140]	490.03	354	652.32	2573	1
phi[36,1]	3.53	3.5	3.57	2700	1													Rs[141]	-10.2	-81.72	68.86	2700	1
phi[36,2]	-1.9	-1.97	-1.83	2517	1													Rs[142]	101.01	4.95	212.89	2700	1
phi[36,3]	-0.21	-0.31	-0.12	2177	1													Rs[143]	289.34	159.47	437.88	2689	1
phi[36,4]	0.01	-0.13	0.14	2322	1													Rs[144]	56.95	-39.24	162.33	2700	1
phi[37,1]	3.71	3.68	3.74	2410	1													Rs[145]	310.88	193.46	447.15	2585	1
phi[37,2]	-2.18	-2.25	-2.11	2700	1													Rs[146]	86.87	7.64	184.28	2700	1
phi[37,3]	-0.26	-0.35	-0.16	2192	1													Rs[147]	391.72	272.74	536.99	2700	1
phi[37,4]	-0.01	-0.14	0.13	2358	1													Rs[148]	28.02	-20.5	80.77	2700	1
phi[38,1]	3.6	3.57	3.64	2090	1													Rs[149]	414.54	301.44	540.88	2682	1
phi[38,2]	-1.98	-2.04	-1.92	2644	1													Rs[150]	164.44	86.34	259.57	2653	1
phi[38,3]	-0.38	-0.45	-0.3	1974	1													Rs[151]	95.13	38.93	157.48	2700	1
phi[38,4]	-0.27	-0.37	-0.16	2091	1													Rs[152]	379.18	269.41	502.54	2544	1
phi[39,1]	3.6	3.56	3.63	2609	1													Rs[153]	572.5	395.23	781.37	2700	1
phi[39,2]	-1.98	-2.07	-1.89	2636	1													Rs[154]	22.25	-32.54	83.77	2700	1
phi[39,3]	-0.03	-0.12	0.06	2211	1													Rs[155]	-7.08	-57.53	47.44	2700	1
phi[39,4]	-0.06	-0.2	0.1	2500	1													Rs[156]	137.37	60.39	222.55	2698	1
phi[40,1]	3.69	3.66	3.73	2330	1													Rs[157]	90.73	-0.59	192.3	2700	1
phi[40,2]	-2.01	-2.09	-1.94	2557	1													Rs[158]	12.69	-54.12	84.15	2700	1
phi[40,3]	-0.49	-0.59	-0.38	2374	1													Rs[159]	365.72	261	486.53	2700	1
phi[40,4]	-0.22	-0.36	-0.07	2620	1													Rs[160]	37.58	-32.93	113.38	2700	1
phi[41,1]	3.6	3.57	3.64	2432	1													Rs[161]	0.29	-47.07	53.46	2700	1
phi[41,2]	-1.99	-2.07	-1.91	2700	1													Rs[162]	204.14	98.09	317.19	2461	1
phi[41,3]	-0.56	-0.66	-0.45	2250	1													Rs[163]	37.35	-14.72	92.88	2540	1
phi[41,4]	0.06	-0.09	0.22	2426	1													Rs[164]	106.69	20.37	205.81	2613	1
phi[42,1]	3.5	3.47	3.53	2700	1													Rs[165]	660.24	453.76	923.95	2650	1
phi[42,2]	-1.98	-2.04	-1.92	2700	1													Rs[166]	26.26	-38.11	100.9	2372	1
phi[42,3]	-0.63	-0.71	-0.54	2257	1													Rs[167]	99.84	19.94	189.52	2700	1
phi[42,4]	-0.2	-0.33	-0.08	2249	1													Rs[168]	193.49	106.52	287.26	2541	1
phi[43,1]	3.66	3.63	3.7	2177	1													Rs[169]	166.32	84.88	257.8	2700	1
phi[43,2]	-1.77	-1.85	-1.7	2679	1													Rs[170]	77.77	-11.39	176.61	2675	1
phi[43,3]	-0.58	-0.68	-0.49	2360	1													Rs[171]	63.89	-20.61	154.39	2700	1
phi[43,4]	-0.27	-0.39	-0.13	2357	1													Rs[172]	4.46	-105.3	132.14	2509	1
phi[44,1]	3.65	3.62	3.68	2538	1													Rs[173]	487.2	321.69	684.67	2700	1
phi[44,2]	-2.18	-2.25	-2.12	2648	1													Rs[174]	154.72	78.73	242.88	2619	1
phi[44,3]	-0.22	-0.3	-0.13	2264	1													Rs[175]	-4.29	-69.19	68.41	2535	1
phi[44,4]	-0.04	-0.17	0.08	2465	1													Rs[176]	-6.91	-98.4	92.55	2700	1
phi[45,1]	3.75	3.72	3.78	2602	1													Rs[177]	446.79	293.81	625.88	2700	1
phi[45,2]	-2.19	-2.26	-2.13	2700	1													Rs[178]	402.46	243.32	580.95	2700	1
phi[45,3]	-0.71	-0.83	-0.59	1976	1													Rs[179]	147.9	58.86	250.45	2364	1
phi[45,4]	-0.13	-0.28	0.03	2068	1													Rs[180]	-38.82	-141.58	76.32	2700	1
phi[46,1]	3.58	3.55	3.61	2686	1													Rs[181]	279.97	166.75	408.33	2700	1
phi[46,2]	-1.91	-1.98	-1.84	2674	1													Rs[182]	46.09	-57.82	159.45	2621	1
phi[46,3]	-0.81	-0.9	-0.73	2216	1													Rs[183]	211.39	113.8	322.84	2700	1
phi[46,4]	-0.51	-0.64	-0.38	2700	1													Rs[184]	140.41	60.52	231.85	2415	1
phi[47,1]	3.48	3.42	3.53	2281	1													Rs[185]	159.28	64.26	267.34	2700	1
phi[47,2]	-1.8	-1.89	-1.72	2473	1													Rs[186]	213.86	121.49	318.73	2576	1
phi[47,3]	-0.29	-0.42	-0.16	2417	1													Rs[187]	231.06	145.96	332.29	2700	1
phi[47,4]	0.17	0	0.34	2581	1													Rs[188]	158.84	46.92	291.53	2700	1
phi[48,1]	3.59	3.55	3.62	2295	1													Rs[189]	312.43	215.55	422.25	2700	1
phi[48,2]	-1.76	-1.82	-1.69	2540	1													Rs[190]	82.26	-36.66	206.92	2700	1
phi[48,3]	-0.77	-0.89	-0.65	2337	1													Rs[191]	25.14	-56.22	115.43	2700	1
phi[48,4]	-0.02	-0.2	0.15	2408	1													Rs[192]	87.97	23.04	159.53	2342	1
phi[49,1]	3.68	3.63	3.72	2599	1													Rs[193]	107.44	23.44	205.77	2470	1
phi[49,2]	-1.8	-1.89	-1.71	2462	1													Rs[194]	128.95	52.37	216.43	2700	1
phi[49,3]	-0.7	-0.84	-0.56	2626	1													Rs[195]	66.57	8.27	128.33	2700	1
phi[49,4]	0.06	-0.15	0.27	2700	1													Rs[196]	-60.23	-162.04	53.73	2331	1
phi[50,1]	3.57	3.54	3.6	2472	1													Rs[197]	267.13	177.36	372.2	2552	1
phi[50,2]	-1.9	-1.96	-1.84	2650	1													Rs[198]	359.46	257.05	482.93	2649	1
phi[50,3]	-0.87	-0.99	-0.75	2568	1													Rs[199]	306.61	220.54	403.86	2537	1
phi[50,4]	-0.02	-0.2	0.15	2700	1													Rs[200]	447.46	322.7	596.06	2605	1
phi[51,1]	3.6	3.56	3.63	2591	1													Rs[201]	59.63	-18.04	147.42	2273	1
phi[51,2]	-2.02	-2.1	-1.94	2532	1													Rs[202]	555.9	411.32	721.78	2455	1
phi[51,3]	-0.49	-0.62	-0.36	2361	1													Rs[203]	405.24	291.65	535.36	2700	1
phi[51,4]	-0.13	-0.3	0.03	2485	1													Rs[204]	399.4	282.56	537.44	2591	1
phi[52,1]	3.64	3.61	3.67	2470	1													Rs[205]	605.91	421.01	841.66	2700	1
phi[52,2]	-1.96	-2.03	-1.89	2639	1													Rs[206]	-8.01	-105.74	97.99	2700	1
phi[52,3]	-0.16	-0.27	-0.06	2409	1													Rs[207]	105.61	15.79	203.62	2523	1
phi[52,4]	0.01	-0.13	0.15	2554	1													Rs[208]	84.37	15.18	156.81	2138	1
phi[53,1]	3.46	3.43	3.5	2700	1													Rs[209]	213.84	124	313.43	2700	1
phi[53,2]	-1.92	-1.99	-1.84	2700	1													Rs[210]	498.58	331.9	680.06	2646	1
phi[53,3]	0.01	-0.08	0.09	2174	1													Rs[211]	155.64	68.17	252.16	2615	1
phi[53,4]	0.09	-0.05	0.23	2465	1													Rs[212]	199.41	111.33	299.8	2700	1
phi[54,1]	3.54	3.5	3.58	2648	1													Rs[213]	331.66	223.75	453.88	2163	1
phi[54,2]	-1.92	-1.99	-1.85	2700	1													Rs[214]	165.47	72.77	272.19	2681	1
phi[54,3]	-1.13	-1.28	-0.99	2565	1													Rs[215]	136.67	42.14	242.44	2158	1
phi[54,4]	-0.2	-0.39	0	2524	1													Rs[216]	76.9	-14.41	175.32	2482	1
phi[55,1]	3.64	3.61	3.67	2242	1													Rs[217]	87.36	13.86	166.58	2610	1
phi[55,2]	-1.96	-2.03	-1.89	2700	1													Rs[218]	154.65	78.09	238.78	2599	1
phi[55,3]	-0.07	-0.15	0.02	2278	1													Rs[219]	693.96	518.86	919.35	2700	1
phi[55,4]	-0.1	-0.23	0.02	2573	1													Rs[220]	442.45	314.96	593.32	2700	1
phi[56,1]	3.49	3.46	3.53	2700	1													Rs[221]	329.13	215.08	458.1	2555	1
phi[56,2]	-1.91	-1.98	-1.84	2700	1													Rs[222]	548.49	401.8	732.13	2628	1
phi[56,3]	-0.82	-0.95	-0.68	2700	1													Rs[223]	259.85	150.54	381.51	2565	1
phi[56,4]	-0.08	-0.26	0.12	2700	1													Rs[224]	187.54	99.82	285.04	2700	1
phi[57,1]	3.8	3.77	3.84	2700	1													Rs[225]	191.37	119.06	269.15	2429	1
phi[57,2]	-1.89	-1.97	-1.8	2700	1													Rs[226]	38.58	-35.46	122.25	2700	1
phi[57,3]	-0.31	-0.42	-0.19	2430	1													Rs[227]	31.71	-20.12	89.71	2556	1
phi[57,4]	0.09	-0.07	0.26	2358	1													Rs[228]	106.63	37.29	182.06	2700	1
phi[58,1]	3.45	3.4	3.5	2375	1													Rs[229]	94.32	37.43	155.96	2700	1
phi[58,2]	-1.88	-1.96	-1.79	2597	1													Rs[230]	189.03	110.84	277.74	2700	1
phi[58,3]	-0.36	-0.46	-0.26	2507	1													Rs[231]	732.99	538.22	979.34	2700	1
phi[58,4]	-0.09	-0.23	0.05	2530	1													Rs[232]	36.79	-28.95	105.99	2700	1
phi[59,1]	3.33	3.28	3.37	2605	1													Rs[233]	683.08	459.76	967.33	2700	1
phi[59,2]	-2.03	-2.11	-1.96	2700	1													Rs[234]	369.62	262.69	499.74	2700	1
phi[59,3]	-0.57	-0.67	-0.48	2466	1													Rs[235]	91.86	-17.24	214.21	2700	1
phi[59,4]	-0.28	-0.41	-0.15	2579	1													Rs[236]	78.87	-9.82	180.37	2700	1
phi[60,1]	3.45	3.4	3.49	2349	1													Rs[237]	416.72	293.78	563.29	2700	1
phi[60,2]	-2.17	-2.24	-2.09	2700	1													Rs[238]	141.71	80.5	211.81	2700	1
phi[60,3]	-0.61	-0.71	-0.51	2549	1													Rs[239]	321.06	221.39	442.4	2540	1
phi[60,4]	-0.27	-0.4	-0.13	2700	1													Rs[240]	18.36	-39.41	81.85	2700	1
phi[61,1]	3.78	3.72	3.83	2040	1													Rs[241]	256.78	173.37	350.18	2441	1
phi[61,2]	-1.93	-2.04	-1.82	2700	1													Rs[242]	494.26	364.57	645.84	2700	1
phi[61,3]	-0.31	-0.46	-0.17	2148	1													Rs[243]	386.82	284.52	504.05	2421	1
phi[61,4]	-0.06	-0.25	0.13	2664	1													Rs[244]	-9.74	-83.34	68.27	2700	1
phi[62,1]	3.37	3.32	3.43	2430	1													Rs[245]	84.7	16.07	163.09	2639	1
phi[62,2]	-1.73	-1.81	-1.64	2700	1													Rs[246]	70.68	3.34	142.67	2700	1
phi[62,3]	-0.42	-0.52	-0.31	2555	1													Rs[247]	44.43	-39.76	136.81	2582	1
phi[62,4]	0.06	-0.09	0.21	2700	1													Rs[248]	170.58	99.44	253.02	2391	1
phi[63,1]	3.34	3.29	3.4	2465	1													Rs[249]	42.44	-50.68	148.86	2700	1
phi[63,2]	-2.09	-2.16	-2.02	2591	1													Rs[250]	143.26	70.38	223.36	2700	1
phi[63,3]	-1.11	-1.21	-1.01	2350	1													Rs[251]	58.59	-8.62	131.35	2700	1
phi[63,4]	-0.5	-0.63	-0.37	2700	1													Rs[252]	617.07	473.8	778.94	2700	1
phi[64,1]	3.52	3.47	3.58	2525	1													Rs[253]	41.26	-45.8	141.04	2700	1
phi[64,2]	-1.94	-2.04	-1.84	2700	1													Rs[254]	56.58	-11.26	128	2700	1
phi[64,3]	-0.56	-0.68	-0.43	2366	1													Rs[255]	152.76	86.43	228.64	2627	1
phi[64,4]	-0.09	-0.27	0.09	2321	1													Rs[256]	496.43	366.13	664.31	2700	1
phi[65,1]	3.38	3.32	3.43	2700	1													Rs[257]	79.88	-8.42	178	2700	1
phi[65,2]	-1.78	-1.87	-1.68	2422	1													Rs[258]	497.99	378.35	646.25	2700	1
phi[65,3]	-0.65	-0.76	-0.53	2460	1													Rs[259]	-1.31	-66.32	68.34	2700	1
phi[65,4]	-0.09	-0.25	0.07	2489	1													Rs[260]	40.71	-29.21	115.24	2700	1
phi[66,1]	3.35	3.3	3.4	2435	1													Rs[261]	78.09	7.62	155.35	2248	1
phi[66,2]	-2.14	-2.23	-2.04	2700	1													Rs[262]	176.38	119.78	237.89	2522	1
phi[66,3]	-0.41	-0.51	-0.31	2509	1													Rs[263]	29.51	-45.88	116.8	2700	1
phi[66,4]	-0.15	-0.3	0.01	2700	1													Rs[264]	-20.88	-92.22	53.96	2631	1
phi[67,1]	3.28	3.22	3.36	2552	1													Rs[265]	179.61	104.29	267.03	2423	1
phi[67,2]	-2.05	-2.13	-1.96	2657	1													Rs[266]	148.55	67.61	240.12	2700	1
phi[67,3]	-0.56	-0.67	-0.45	2390	1													Rs[267]	86.02	25.11	153.93	2700	1
phi[67,4]	-0.28	-0.41	-0.14	2381	1													Rs[268]	71.62	10.07	139.41	2700	1
phi[68,1]	3.38	3.32	3.45	2554	1													Rs[269]	70.7	9.19	139.46	2700	1
phi[68,2]	-2.1	-2.19	-2.01	2434	1													Rs[270]	152.33	59.74	253.16	2700	1
phi[68,3]	-0.68	-0.8	-0.57	2443	1													Rs[271]	37.56	-47.19	128.8	2700	1
phi[68,4]	-0.36	-0.5	-0.22	2194	1													Rs[272]	52.6	-32.45	143.76	2498	1
phi[69,1]	3.45	3.4	3.5	2285	1													Rs[273]	230.74	123	350.85	2700	1
phi[69,2]	-2.04	-2.13	-1.95	2494	1													Rs[274]	452.7	316.73	610.86	2700	1
phi[69,3]	-0.4	-0.49	-0.29	2192	1													Rs[275]	195	102.29	295.8	2563	1
phi[69,4]	-0.14	-0.27	0	2700	1													Rs[276]	894.1	706.53	1116.9	2400	1
phi[70,1]	3.39	3.34	3.45	2384	1													Rs[277]	163.6	80.33	255.83	2657	1
phi[70,2]	-2.04	-2.12	-1.96	2700	1													Rs[278]	237.02	138.94	349.47	2634	1
phi[70,3]	-0.73	-0.83	-0.62	2439	1													Rs[279]	544.87	416.94	689.79	2514	1
phi[70,4]	-0.13	-0.28	0.01	2514	1													Rs[280]	174.37	68.68	287.45	2606	1
phi[71,1]	3.46	3.4	3.51	2536	1													Rs[281]	261.07	166.27	372.82	2700	1
phi[71,2]	-1.93	-2.03	-1.83	2700	1													Rs[282]	285.04	178.2	396.62	2700	1
phi[71,3]	-0.77	-0.89	-0.65	2700	1													Rs[283]	513.07	374.31	673.62	2537	1
phi[71,4]	-0.35	-0.51	-0.19	2630	1													Rs[284]	139.45	62.21	222.92	2510	1
phi[72,1]	3.48	3.41	3.54	2620	1													Rs[285]	212.4	118.74	313.23	2320	1
phi[72,2]	-1.57	-1.67	-1.48	2573	1													Rs[286]	618.05	448.73	827.67	2700	1
phi[72,3]	-0.32	-0.44	-0.2	2304	1													Rs[287]	383.1	278.74	507.32	2333	1
phi[72,4]	-0.14	-0.3	0.02	2700	1													Rs[288]	288.04	189.28	398.93	2700	1
phi[73,1]	3.35	3.33	3.37	2119	1													Rs[289]	700.55	524.54	921.74	2649	1
phi[73,2]	-2	-2.04	-1.96	2700	1													Rs[290]	84.65	-0.04	178.47	2700	1
phi[73,3]	-0.55	-0.61	-0.49	2026	1													Rs[291]	270.36	181.6	372.9	2700	1
phi[73,4]	-0.12	-0.2	-0.03	2136	1													Rs[292]	651.3	491.19	846.42	2700	1
phi[74,1]	3.45	3.43	3.48	2090	1													Rs[293]	37.98	-18.34	98.31	2700	1
phi[74,2]	-2.17	-2.21	-2.13	2374	1													Rs[294]	594.64	446.94	778.36	2700	1
phi[74,3]	0.03	-0.03	0.09	1460	1													Rs[295]	745.02	553.88	974.1	2700	1
phi[74,4]	-0.07	-0.15	0.01	1626	1													Rs[296]	212.93	128.13	310.02	2558	1
phi[75,1]	3.54	3.52	3.57	2323	1													Rs[297]	224.94	135.97	325.99	2522	1
phi[75,2]	-2.22	-2.27	-2.17	2232	1													Rs[298]	189.49	94.7	290.49	2551	1
phi[75,3]	-0.4	-0.46	-0.33	1837	1													Rs[299]	354.5	239.41	479.54	2354	1
phi[75,4]	-0.17	-0.26	-0.09	1987	1													Rs[300]	380.62	266.58	509.4	2700	1
phi[76,1]	3.47	3.45	3.5	2473	1													Rs[301]	144.01	61.26	233.23	2340	1
phi[76,2]	-1.97	-2.02	-1.93	2651	1													Rs[302]	164.54	81.07	254.21	2700	1
phi[76,3]	-0.22	-0.28	-0.16	1818	1													Rs[303]	91.17	31.01	157.14	2552	1
phi[76,4]	-0.17	-0.24	-0.09	2153	1													Rs[304]	139.35	59.15	230.16	2555	1
phi[77,1]	3.51	3.49	3.53	2583	1													Rs[305]	43.49	-45.19	139.18	2700	1
phi[77,2]	-2.28	-2.33	-2.23	2700	1													Rs[306]	657.15	482.58	880.65	2700	1
phi[77,3]	-0.64	-0.7	-0.57	1899	1													Rs[307]	268.83	163.88	387.73	2700	1
phi[77,4]	-0.45	-0.54	-0.36	2034	1													Rs[308]	113.05	10.91	232.53	2578	1
phi[78,1]	3.47	3.45	3.5	2289	1													Rs[309]	536.79	393.96	703.87	2317	1
phi[78,2]	-2.2	-2.24	-2.16	2700	1													Rs[310]	180.16	103.22	264.68	2614	1
phi[78,3]	-0.8	-0.88	-0.72	1982	1													Rs[311]	829.32	647.85	1042.96	2596	1
phi[78,4]	-0.05	-0.16	0.06	2677	1													Rs[312]	257.31	138.49	388.25	2700	1
phi[79,1]	3.5	3.47	3.52	2398	1													Rs[313]	54.57	-27.49	148.23	2700	1
phi[79,2]	-2.18	-2.22	-2.14	2700	1													Rs[314]	299.61	176.98	436.97	2700	1
phi[79,3]	-0.52	-0.57	-0.46	1881	1													Rs[315]	283.56	172.54	410.53	2700	1
phi[79,4]	-0.41	-0.48	-0.33	2141	1													Rs[316]	78.36	0.03	160.68	2700	1
phi[80,1]	3.4	3.38	3.42	2682	1													Rs[317]	204.16	112.78	307.57	2700	1
phi[80,2]	-2.35	-2.39	-2.31	2562	1													Rs[318]	58.58	-13.82	136.25	2626	1
phi[80,3]	-0.4	-0.46	-0.34	1742	1													Rs[319]	127.16	52.16	209.21	2700	1
phi[80,4]	-0.31	-0.39	-0.24	1912	1													Rs[320]	323.98	211.31	455.65	2516	1
phi[81,1]	3.49	3.47	3.51	2545	1													Rs[321]	232.72	120.13	356.69	2700	1
phi[81,2]	-2.33	-2.37	-2.29	2624	1													Rs[322]	130.88	27.16	248.22	2700	1
phi[81,3]	-0.57	-0.64	-0.5	1944	1													Rs[323]	184.4	97.7	280.83	2457	1
phi[81,4]	-0.21	-0.3	-0.12	2248	1													Rs[324]	251.65	124.21	387.59	2583	1
phi[82,1]	3.47	3.44	3.5	2423	1													Rs[325]	197.75	112.72	289.38	2411	1
phi[82,2]	-1.8	-1.84	-1.75	2700	1													Rs[326]	205.25	127.56	294.59	2659	1
phi[82,3]	-0.29	-0.35	-0.22	2169	1													Rs[327]	260.54	157.01	375.98	2700	1
phi[82,4]	-0.26	-0.34	-0.16	2508	1													Rs[328]	99.51	33.23	170.54	2700	1
phi[83,1]	3.25	3.23	3.27	2386	1													Rs[329]	187.29	98.13	293.93	2700	1
phi[83,2]	-2.07	-2.11	-2.04	2254	1													Rs[330]	644.82	477.89	836.64	2439	1
phi[83,3]	-0.21	-0.26	-0.15	1733	1													Rs[331]	389.93	289.51	507.59	2362	1
phi[83,4]	-0.19	-0.26	-0.12	1791	1													Rs[332]	132.7	66.11	204.93	2700	1
phi[84,1]	3.37	3.33	3.41	2611	1													Rs[333]	32.02	-27.99	96.27	2700	1
phi[84,2]	-1.78	-1.87	-1.7	2625	1													Rs[334]	492.57	356.87	645.41	2514	1
phi[84,3]	-0.35	-0.41	-0.28	2204	1													Rs[335]	63.06	-4.11	139.04	2664	1
phi[84,4]	-0.4	-0.5	-0.29	2436	1													Rs[336]	421.45	317.02	543.66	2700	1
phi[85,1]	3.49	3.45	3.53	2531	1													Rs[337]	254.17	162.66	356.14	2675	1
phi[85,2]	-1.92	-2.02	-1.83	2580	1													Rs[338]	275.27	182.72	387.09	2543	1
phi[85,3]	-0.52	-0.59	-0.44	2182	1													Rs[339]	197.17	101.03	303.78	2559	1
phi[85,4]	-0.51	-0.63	-0.38	2418	1													Rs[340]	104.14	56.07	158.82	2700	1
phi[86,1]	3.45	3.43	3.47	2204	1													Rs[341]	154.67	77.92	239.84	2473	1
phi[86,2]	-2.41	-2.45	-2.37	2632	1													Rs[342]	71.1	22.38	125.41	2574	1
phi[86,3]	-0.01	-0.07	0.05	1578	1													Rs[343]	35.98	-33.45	111.91	2700	1
phi[86,4]	0.1	0.03	0.19	1818	1													Rs[344]	69.74	10.4	135.68	2648	1
phi[87,1]	3.47	3.45	3.49	2700	1													Rs[345]	81.91	14.35	154.59	2700	1
phi[87,2]	-2.49	-2.54	-2.45	2440	1													Rs[346]	91.89	29.63	161.14	2700	1
phi[87,3]	-1.54	-1.68	-1.41	2438	1													Rs[347]	59.32	-3.81	130.52	2664	1
phi[87,4]	-0.27	-0.45	-0.09	2456	1													Rs[348]	44.6	-18.83	111.21	2547	1
phi[88,1]	3.52	3.5	3.55	2449	1													Rs[349]	42.09	-19.83	109.83	2700	1
phi[88,2]	-1.97	-2.02	-1.92	2606	1													Rs[350]	69.41	13.12	133.68	2497	1
phi[88,3]	-0.16	-0.23	-0.09	1907	1													Rs[351]	78.51	21.16	141.97	2668	1
phi[88,4]	-0.1	-0.2	0	2239	1													Rs[352]	243.21	157.39	337.02	2537	1
phi[89,1]	3.57	3.54	3.6	2143	1													Rs[353]	84.59	14.01	167.66	2688	1
phi[89,2]	-2.01	-2.05	-1.96	2627	1													Rs[354]	79.21	17.38	144.74	2700	1
phi[89,3]	-0.22	-0.28	-0.17	1707	1													Rs[355]	58.21	-10.1	131.23	2700	1
phi[89,4]	-0.16	-0.24	-0.08	1976	1													Rs[356]	61.49	-10.89	141.03	2613	1
phi[90,1]	3.48	3.45	3.5	2700	1													Rs[357]	157.27	87.97	230.47	2700	1
phi[90,2]	-2.15	-2.19	-2.1	2700	1													Rs[358]	254.67	156.33	363.05	2700	1
phi[90,3]	-0.38	-0.46	-0.3	2099	1													Rs[359]	44.92	-22.61	119.04	2700	1
phi[90,4]	-0.21	-0.31	-0.11	2215	1													Rs[360]	87.21	22.44	160.38	2700	1
phi[91,1]	3.57	3.55	3.59	2700	1													Rs[361]	40.75	-19.76	101.65	2700	1
phi[91,2]	-2.25	-2.3	-2.2	2588	1													Rs[362]	59.52	-4.4	129.21	2700	1
phi[91,3]	-0.72	-0.8	-0.64	1915	1													Rs[363]	41.23	-22.42	110.82	2263	1
phi[91,4]	-0.32	-0.45	-0.2	2145	1													Rs[364]	68.46	-8.9	152.87	2678	1
phi[92,1]	3.61	3.59	3.62	2381	1													Rs[365]	101.85	33.07	184.37	2571	1
phi[92,2]	-2.31	-2.33	-2.29	2292	1													Rs[366]	58.91	-12.56	141.83	2700	1
phi[92,3]	-0.16	-0.2	-0.13	1306	1													Rs[367]	349.89	232.72	486.49	2680	1
phi[92,4]	-0.31	-0.36	-0.25	1505	1													Rs[368]	638.08	449.67	857.83	2700	1
phi[93,1]	3.58	3.57	3.59	2700	1													Rs[369]	266.5	158.95	382.49	2243	1
phi[93,2]	-1.98	-2	-1.97	2700	1													Rs[370]	187.15	104.56	271.06	2700	1
phi[93,3]	-0.3	-0.34	-0.26	1186	1													Rs[371]	482.65	339.62	638.22	2700	1
phi[93,4]	-0.28	-0.32	-0.23	1278	1													Rs[372]	445.89	314.67	595.33	2542	1
phi[94,1]	3.6	3.59	3.61	2700	1													Rs[373]	422.24	313.97	546.08	2553	1
phi[94,2]	-2.18	-2.2	-2.16	2700	1													Rs[374]	471.88	345.53	616.63	2239	1
phi[94,3]	-0.25	-0.29	-0.21	1272	1													Rs[375]	55.33	-25.75	142.89	2611	1
phi[94,4]	-0.18	-0.22	-0.13	1446	1													Rs[376]	44.23	-57.48	154.27	2578	1
phi[95,1]	3.6	3.59	3.62	2556	1													Rs[377]	41.57	-26.83	118.64	2700	1
phi[95,2]	-2.39	-2.41	-2.37	2700	1													Rs[378]	23.95	-56.79	117.99	2613	1
phi[95,3]	-0.14	-0.17	-0.1	1334	1													Rs[379]	99.87	4	204.63	2618	1
phi[95,4]	-0.22	-0.28	-0.17	1429	1													Rs[380]	150.02	68.62	236.97	2031	1
phi[96,1]	3.57	3.56	3.58	2700	1													Rs[381]	138.17	39.97	242.93	2650	1
phi[96,2]	-2.35	-2.37	-2.33	2700	1													Rs[382]	181.59	80.17	294.15	2484	1
phi[96,3]	-0.25	-0.28	-0.21	1242	1													Rs[383]	150.55	60.3	247.26	2418	1
phi[96,4]	-0.28	-0.32	-0.23	1408	1													Rs[384]	135.08	52.4	228.32	2700	1
phi[97,1]	3.62	3.61	3.64	2233	1													Rs[385]	116.75	11.01	236.59	2700	1
phi[97,2]	-2.28	-2.29	-2.26	2594	1													Rs[386]	49.72	-33.08	132.09	2602	1
phi[97,3]	-0.14	-0.18	-0.1	1225	1													Rs[387]	144.35	46.92	253.19	2700	1
phi[97,4]	-0.27	-0.32	-0.22	1377	1													Rs[388]	44.17	-11.74	104.91	2580	1
phi[98,1]	3.55	3.54	3.56	2228	1													Rs[389]	32.13	-45.28	116.77	2566	1
phi[98,2]	-2.31	-2.33	-2.29	2700	1													Rs[390]	37.2	-57.58	132.61	2700	1
phi[98,3]	-0.31	-0.34	-0.27	1406	1													Rs[391]	30.27	-74.32	142.53	2700	1
phi[98,4]	-0.26	-0.31	-0.22	1581	1													Rs[392]	75.9	-30.48	189.99	2649	1
phi[99,1]	3.52	3.51	3.54	2146	1													Rs[393]	73.53	-17.16	172.49	2700	1
phi[99,2]	-2.2	-2.22	-2.18	2700	1													Rs[394]	60.04	-38.59	172.67	2484	1
phi[99,3]	-0.08	-0.12	-0.05	1057	1													Rs[395]	81.63	-0.51	172.3	2564	1
phi[99,4]	-0.16	-0.2	-0.11	1140	1													Rs[396]	42.38	-30.2	119.13	2700	1
phi[100,1]	3.57	3.56	3.58	2700	1													Rs[397]	53.93	-26.55	142.92	2700	1
phi[100,2]	-2.24	-2.26	-2.22	2700	1													Rs[398]	44.92	-46.84	145.43	2700	1
phi[100,3]	-0.17	-0.21	-0.14	1180	1													Rs[399]	84.25	22.66	155.14	2567	1
phi[100,4]	-0.19	-0.23	-0.14	1332	1													Rs[400]	124.15	29.48	235.22	2679	1
phi[101,1]	3.55	3.53	3.56	2187	1													Rs[401]	113.55	27.81	204.59	2640	1
phi[101,2]	-2.28	-2.29	-2.26	2527	1													Rs[402]	95.68	16.36	182.98	2700	1
phi[101,3]	-0.05	-0.09	-0.01	1208	1													Rs[403]	120.24	35.93	208.24	2700	1
phi[101,4]	-0.13	-0.18	-0.08	1365	1													Rs[404]	136.97	46.78	234.08	2700	1
phi[102,1]	3.55	3.54	3.56	2518	1													Rs[405]	67.2	-20.45	163.05	2700	1
phi[102,2]	-2.37	-2.39	-2.35	2700	1													Rs[406]	82.1	-3.94	176.36	2655	1
phi[102,3]	-0.32	-0.36	-0.28	1365	1													Rs[407]	131.94	28.04	242.38	2496	1
phi[102,4]	0.07	0.02	0.12	1528	1													Rs[408]	82.35	-1.19	172.58	2700	1
phi[103,1]	3.59	3.58	3.61	2038	1													Rs[409]	56.25	-38.82	162.56	2700	1
phi[103,2]	-2.19	-2.2	-2.17	2700	1													Rs[410]	37.22	-76.58	161.19	2619	1
phi[103,3]	0.09	0.06	0.13	1138	1													Rs[411]	66.31	-26.62	166.76	2334	1
phi[103,4]	0	-0.04	0.04	1287	1													Rs[412]	36.09	-37.01	119.15	2495	1
phi[104,1]	3.51	3.5	3.52	2700	1													Rs[413]	56.06	-38.66	159.71	2700	1
phi[104,2]	-2.41	-2.43	-2.39	2700	1													Rs[414]	70.51	-29.27	177.5	2700	1
phi[104,3]	-0.13	-0.16	-0.09	1148	1.01													Rs[415]	91.66	8.9	177.24	2700	1
phi[104,4]	-0.13	-0.17	-0.08	1212	1.01													Rs[416]	23.51	-66.33	123.24	2700	1
phi[105,1]	3.71	3.7	3.72	2346	1													Rs[417]	58.11	-35.39	160.88	2580	1
phi[105,2]	-2.31	-2.33	-2.29	2700	1													Rs[418]	55.01	-29.98	148.94	2478	1
phi[105,3]	-0.09	-0.13	-0.05	1352	1													Rs[419]	150.12	59.65	255.2	2700	1
phi[105,4]	-0.04	-0.09	0.01	1596	1													Rs[420]	112.76	20.16	211.83	2700	1
phi[106,1]	3.52	3.51	3.54	2458	1													Rs[421]	39.34	-43.23	130.78	2525	1
phi[106,2]	-1.77	-1.79	-1.75	2700	1													Rs[422]	36.76	-36.52	117.71	2697	1
phi[106,3]	-0.32	-0.36	-0.28	1186	1													Rs[423]	74.7	-8.35	171.84	2700	1
phi[106,4]	-0.25	-0.3	-0.2	1376	1													Rs[424]	171.14	93.77	258.43	2700	1
phi[107,1]	3.63	3.62	3.65	1998	1													Rs[425]	78.95	-2.53	169.85	2700	1
phi[107,2]	-2.29	-2.31	-2.27	2576	1													Rs[426]	55.3	-33.95	152.2	2357	1
phi[107,3]	-0.13	-0.17	-0.1	1133	1													Rs[427]	93.14	2.74	196.41	2499	1
phi[107,4]	-0.13	-0.17	-0.08	1279	1													Rs[428]	39.48	-35.68	120.22	2682	1
phi[108,1]	3.49	3.47	3.5	2240	1													Rs[429]	29.7	-31.51	96.43	2601	1
phi[108,2]	-2.46	-2.48	-2.44	2582	1													Rs[430]	42.06	-54.61	148.53	2700	1
phi[108,3]	-0.41	-0.45	-0.38	1188	1													Rs[431]	39.47	-35.22	120.98	2700	1
phi[108,4]	-0.12	-0.16	-0.08	1385	1													Rs[432]	64.66	-33.36	172.63	2174	1
phi[109,1]	3.65	3.63	3.67	1522	1													Rs[433]	81.73	12.1	158.24	2700	1
phi[109,2]	-2.54	-2.56	-2.52	2700	1													Rs[434]	83.46	-3.65	177.62	2456	1
phi[109,3]	-0.26	-0.29	-0.22	1260	1													Rs[435]	42.96	-26.05	120.04	2700	1
phi[109,4]	-0.22	-0.26	-0.17	1379	1													Rs[436]	30.94	-34.81	101.98	2700	1
phi[110,1]	3.59	3.58	3.61	1938	1													Rs[437]	38.2	-48.43	130.3	2700	1
phi[110,2]	-2.24	-2.26	-2.22	2206	1													Rs[438]	100.01	7.71	207.41	2700	1
phi[110,3]	-0.32	-0.35	-0.28	1276	1													Rs[439]	27.82	-59.33	125.85	2626	1
phi[110,4]	-0.29	-0.33	-0.25	1371	1													Rs[440]	121.56	28.62	220.61	2700	1
phi[111,1]	3.56	3.55	3.57	2424	1													Rs[441]	60.29	-45.68	170.86	2417	1
phi[111,2]	-2.51	-2.53	-2.49	2700	1													Rs[442]	51.61	-54.67	170.28	2700	1
phi[111,3]	-0.65	-0.69	-0.61	1310	1													Rs[443]	41.23	-39.58	131.87	2335	1
phi[111,4]	-0.26	-0.31	-0.21	1416	1													Rs[444]	205.59	95.52	326.68	2695	1
phi[112,1]	3.56	3.55	3.57	2700	1													Rs[445]	43.53	-49.06	144.8	2700	1
phi[112,2]	-2.25	-2.27	-2.24	2700	1													Rs[446]	80.86	-8.62	178.62	2700	1
phi[112,3]	-0.05	-0.09	-0.01	1210	1													Rs[447]	49.62	-37.3	142.39	2700	1
phi[112,4]	-0.18	-0.23	-0.12	1371	1													Rs[448]	34.31	-60.82	136.45	2352	1
phi[113,1]	3.66	3.65	3.68	2333	1													Rs[449]	118.23	37.52	204.83	2700	1
phi[113,2]	-2.35	-2.37	-2.34	2463	1													Rs[450]	33.47	-54.57	131.8	2531	1
phi[113,3]	-0.1	-0.14	-0.06	1290	1													Rs[451]	154.89	68.33	249.95	2640	1
phi[113,4]	-0.03	-0.08	0.02	1516	1													Rs[452]	449.72	338.13	587.71	2536	1
phi[114,1]	3.46	3.44	3.47	2544	1													Rs[453]	102.84	45.49	166.04	2590	1
phi[114,2]	-2.34	-2.36	-2.32	2656	1													Rs[454]	50.7	5.5	99.32	2700	1
phi[114,3]	-0.03	-0.06	0.01	1298	1													Rs[455]	2.67	-62.8	70.21	2292	1
phi[114,4]	-0.08	-0.13	-0.04	1388	1													Rs[456]	92.36	26.84	159.93	2478	1
phi[115,1]	3.53	3.52	3.54	2238	1													Rs[457]	26.42	-28.61	84.77	2700	1
phi[115,2]	-2.27	-2.29	-2.25	2446	1													Rs[458]	84.14	31.83	139.61	2585	1
phi[115,3]	-0.58	-0.62	-0.54	1301	1													Rs[459]	91.44	37.06	147.17	2700	1
phi[115,4]	-0.29	-0.34	-0.24	1405	1													Rs[460]	101.6	47.48	163.03	2700	1
phi[116,1]	3.54	3.53	3.55	2298	1													Rs[461]	55.93	5.88	109.29	2700	1
phi[116,2]	-2.54	-2.56	-2.52	2517	1													Rs[462]	49.09	2.54	97.12	2700	1
phi[116,3]	-0.26	-0.3	-0.22	1219	1													Rs[463]	50.59	7.41	95.89	2645	1
phi[116,4]	-0.28	-0.32	-0.23	1363	1													Rs[464]	176.72	123.02	237.8	2700	1
phi[117,1]	3.5	3.49	3.52	2118	1													Rs[465]	99.3	43.04	160.78	2642	1
phi[117,2]	-2.17	-2.18	-2.15	2700	1													Rs[466]	58.19	10.42	108.75	2700	1
phi[117,3]	0.08	0.04	0.11	1212	1													Rs[467]	53.15	-7.09	115.47	2353	1
phi[117,4]	0	-0.05	0.05	1387	1													Rs[468]	96.21	27.79	175.22	2576	1
phi[118,1]	3.51	3.5	3.52	2700	1													Rs[469]	77.07	4.28	152.9	2543	1
phi[118,2]	-2.57	-2.59	-2.54	2700	1													Rs[470]	-4.83	-54.79	46.68	2690	1
phi[118,3]	-0.51	-0.55	-0.47	1302	1													Rs[471]	55.22	12.07	101.36	2700	1
phi[118,4]	-0.28	-0.33	-0.24	1616	1													Rs[472]	33.84	-13.68	85.94	2700	1
phi[119,1]	3.63	3.62	3.64	2552	1													Rs[473]	-18.36	-73.86	41.2	2700	1
phi[119,2]	-2.35	-2.37	-2.33	2671	1													Rs[474]	48.02	3.41	95.05	2700	1
phi[119,3]	-0.38	-0.42	-0.33	1436	1													Rs[475]	55.34	-4.04	114.24	2700	1
phi[119,4]	-0.15	-0.21	-0.09	1494	1													Rs[476]	62.72	19.53	107.99	2700	1
phi[120,1]	3.47	3.43	3.5	2245	1													Rs[477]	12.21	-42.9	69.92	2700	1
phi[120,2]	-2.07	-2.12	-2.02	2700	1													Rs[478]	33.92	-24.35	91.79	2700	1
phi[120,3]	-0.34	-0.42	-0.27	1697	1													Rs[479]	44.95	-9.53	104.44	2700	1
phi[120,4]	-0.2	-0.29	-0.1	1827	1													Rs[480]	66	23.2	108.93	2700	1
phi[121,1]	3.5	3.46	3.53	2700	1													Rs[481]	36.11	-17.16	93.26	2700	1
phi[121,2]	-1.96	-2.03	-1.9	2700	1													Rs[482]	45.93	-21.92	115.14	2700	1
phi[121,3]	-1.25	-1.4	-1.1	2538	1													Rs[483]	48.93	-11.41	113.68	2512	1
phi[121,4]	-0.22	-0.39	-0.04	2650	1													Rs[484]	71.96	21.99	126.7	2700	1
phi[122,1]	3.52	3.48	3.55	2269	1													Rs[485]	36.29	-4.93	79.15	2700	1
phi[122,2]	-2.22	-2.27	-2.17	2700	1													Rs[486]	81.32	23.35	141.62	2700	1
phi[122,3]	-0.17	-0.25	-0.09	2111	1													Rs[487]	59.01	17.4	103.44	2700	1
phi[122,4]	-0.15	-0.25	-0.05	2375	1													Rs[488]	58.8	8.55	110.28	2700	1
phi[123,1]	3.44	3.4	3.46	2158	1													Rs[489]	51.7	11.28	94.92	2594	1
phi[123,2]	-2.25	-2.3	-2.2	2577	1													Rs[490]	94.69	38.44	157.8	2700	1
phi[123,3]	-0.48	-0.56	-0.39	1999	1													Rs[491]	21.02	-29.68	73.41	2700	1
phi[123,4]	-0.33	-0.44	-0.22	2058	1													Rs[492]	100.28	32.8	170.45	2700	1
phi[124,1]	3.4	3.37	3.43	2700	1													Rs[493]	52.7	7.35	99.05	2700	1
phi[124,2]	-2.36	-2.42	-2.3	2700	1													Rs[494]	104.72	46.67	168.22	2700	1
phi[124,3]	-0.11	-0.19	-0.02	2593	1													Rs[495]	34.56	-15.92	86.79	2700	1
phi[124,4]	-0.12	-0.23	-0.01	2602	1													Rs[496]	7.17	-39.83	56.08	2530	1
phi[125,1]	3.4	3.36	3.43	2367	1													Rs[497]	0.95	-47.18	54.66	2573	1
phi[125,2]	-2.33	-2.38	-2.28	2700	1													Rs[498]	55	9.36	102.54	2700	1
phi[125,3]	-0.32	-0.4	-0.24	2546	1													Rs[499]	45.3	-24.55	120.58	2459	1
phi[125,4]	-0.23	-0.33	-0.13	2668	1													Rs[500]	49.26	-19.37	119.59	2700	1
phi[126,1]	3.52	3.49	3.55	2481	1													Rs[501]	49.56	0.8	102.23	2700	1
phi[126,2]	-2.3	-2.36	-2.25	2409	1													Rs[502]	57.33	10.57	105.34	2700	1
phi[126,3]	-0.22	-0.3	-0.14	2025	1													Rs[503]	74.57	19.29	134.73	2589	1
phi[126,4]	0	-0.11	0.11	2097	1													Rs[504]	66.45	3.51	138.04	2492	1
phi[127,1]	3.54	3.51	3.57	2422	1													Rs[505]	52.39	-2.74	111.17	2700	1
phi[127,2]	-2.5	-2.59	-2.42	2700	1													Rs[506]	13.97	-32.19	61.68	2446	1
phi[127,3]	-0.24	-0.32	-0.16	2700	1													Rs[507]	123.58	60.73	191.51	2675	1
phi[127,4]	-0.25	-0.39	-0.12	2700	1													Rs[508]	62.58	4.03	124.42	2700	1
phi[128,1]	3.54	3.51	3.57	2453	1													Rs[509]	28.71	-28.49	90.5	2700	1
phi[128,2]	-2.26	-2.33	-2.18	2529	1													Rs[510]	29.91	-25.72	88.71	2540	1
phi[128,3]	0.04	-0.03	0.12	1796	1													Rs[511]	35.64	-26.28	100.71	2422	1
phi[128,4]	-0.03	-0.16	0.09	2429	1													Rs[512]	71.7	24.44	123.45	2556	1
phi[129,1]	3.42	3.39	3.45	2571	1													Rs[513]	66.47	5.7	129.01	2700	1
phi[129,2]	-2.08	-2.15	-2.01	2700	1													Rs[514]	19.16	-27.48	67.98	2700	1
phi[129,3]	-0.2	-0.28	-0.11	2411	1													Rs[515]	55.67	-7.2	122.49	2700	1
phi[129,4]	-0.2	-0.34	-0.05	2593	1													Rs[516]	61.64	7.38	119.76	2368	1
phi[130,1]	3.41	3.38	3.44	2700	1													Rs[517]	35.24	-31.51	104.76	2700	1
phi[130,2]	-2.43	-2.51	-2.36	2682	1													Rs[518]	3.35	-50.31	59.44	2455	1
phi[130,3]	-0.36	-0.44	-0.28	2229	1													Rs[519]	79.01	27.95	130.67	2700	1
phi[130,4]	-0.16	-0.29	-0.03	2105	1													Rs[520]	41.94	-8.64	96.42	2700	1
phi[131,1]	3.58	3.54	3.62	2498	1													Rs[521]	49.2	4.71	95.81	2700	1
phi[131,2]	-1.99	-2.08	-1.9	2700	1													Rs[522]	89.7	46.21	137.82	2700	1
phi[131,3]	-0.14	-0.23	-0.05	2208	1													Rs[523]	104.73	32.64	183.31	2461	1
phi[131,4]	-0.19	-0.34	-0.04	2180	1													Rs[524]	58.63	-1.36	125.04	2494	1
phi[132,1]	3.62	3.59	3.65	2568	1													Rs[525]	33.56	-27.64	101.42	2700	1
phi[132,2]	-2.39	-2.47	-2.32	2700	1													Rs[526]	57.71	9.67	109.84	2546	1
phi[132,3]	-1.85	-2.07	-1.62	2408	1													Rs[527]	56.68	-0.04	112.87	2471	1
phi[132,4]	-0.38	-0.67	-0.09	2494	1													Rs[528]	-41.74	-109.75	29.78	2477	1
phi[133,1]	3.5	3.48	3.53	2700	1													Rs[529]	23.54	-27.67	75.38	2700	1
phi[133,2]	-2.34	-2.4	-2.28	2700	1													Rs[530]	78.15	-1.21	166.97	2700	1
phi[133,3]	0.04	-0.04	0.13	2039	1													Rs[531]	94.86	53.8	138.19	2700	1
phi[133,4]	0.06	-0.07	0.18	2216	1													Rs[532]	-9.55	-74.96	56.76	2700	1
phi[134,1]	3.56	3.53	3.59	2594	1													Rs[533]	7.04	-49.62	65.99	2700	1
phi[134,2]	-2.26	-2.34	-2.18	2549	1													Rs[534]	96.85	27.03	171.22	2700	1
phi[134,3]	0.33	0.24	0.41	2200	1													Rs[535]	65.22	16.55	116.21	2700	1
phi[134,4]	0.11	-0.03	0.25	2439	1													Rs[536]	75.3	24.45	129.76	2700	1
phi[135,1]	3.51	3.48	3.55	2700	1													Rs[537]	42.24	-8.01	94.61	2700	1
phi[135,2]	-2.1	-2.18	-2.03	2700	1													Rs[538]	70.26	18.26	123.71	2700	1
phi[135,3]	0.08	0	0.16	2368	1													Rs[539]	29.39	-32.8	94.1	2700	1
phi[135,4]	0.11	-0.03	0.24	2652	1													Rs[540]	149.96	76.59	231.6	2694	1
phi[136,1]	3.53	3.49	3.56	2700	1													Rs[541]	126.63	72.49	184.17	2700	1
phi[136,2]	-2.1	-2.18	-2.02	2700	1													Rs[542]	60.68	4.54	123.3	2700	1
phi[136,3]	-0.05	-0.14	0.05	2055	1													Rs[543]	73.9	13.66	137.24	2700	1
phi[136,4]	0.01	-0.14	0.16	2558	1													Rs[544]	30.42	-28.79	90.78	2700	1
phi[137,1]	3.54	3.51	3.56	2693	1													Rs[545]	41.77	-19.41	109.39	2382	1
phi[137,2]	-2.19	-2.26	-2.11	2700	1													Rs[546]	30.92	-12.01	76.32	2700	1
phi[137,3]	-0.82	-0.91	-0.73	2196	1													Rs[547]	55.17	-2.96	120.85	2700	1
phi[137,4]	-0.38	-0.52	-0.24	2239	1													Rs[548]	84.98	43.16	132.03	2419	1
phi[138,1]	3.54	3.51	3.57	2700	1													Rs[549]	29.77	-17.45	78.02	2149	1
phi[138,2]	-2.32	-2.4	-2.24	2700	1													Rs[550]	1.46	-65.04	72.81	2533	1
phi[138,3]	-0.64	-0.76	-0.52	2700	1													Rs[551]	48.78	-4.96	104.55	2700	1
phi[138,4]	-0.08	-0.26	0.1	2700	1													Rs[552]	47.25	-1.2	96.24	2700	1
phi[139,1]	3.61	3.58	3.65	2221	1													Rs[553]	68.2	31.55	108.4	2700	1
phi[139,2]	-2.12	-2.2	-2.03	2407	1													Rs[554]	19.94	-45.11	90.17	2700	1
phi[139,3]	-0.64	-0.74	-0.54	2266	1													Rs[555]	31.94	-16.67	80.66	2700	1
phi[139,4]	-0.13	-0.29	0.03	2540	1													Rs[556]	-10.33	-100.14	87.22	2700	1
phi[140,1]	3.54	3.5	3.57	2495	1													Rs[557]	29.47	-29.15	90.17	2700	1
phi[140,2]	-2.12	-2.2	-2.04	2557	1													Rs[558]	31.93	-13.85	79.67	2700	1
phi[140,3]	-0.65	-0.77	-0.54	2473	1													Rs[559]	71.21	10.93	134.5	2700	1
phi[140,4]	-0.05	-0.23	0.14	2496	1													Rs[560]	105.07	49.36	165.52	2635	1
phi[141,1]	3.51	3.47	3.55	2700	1													Rs[561]	64.42	-6.25	138.57	2562	1
phi[141,2]	-2.26	-2.34	-2.17	2700	1													Rs[562]	19.78	-41.53	87.12	2700	1
phi[141,3]	-0.15	-0.25	-0.05	2300	1													Rs[563]	-17.86	-71.31	37.8	2700	1
phi[141,4]	-0.02	-0.15	0.13	2700	1													Rs[564]	69.6	23.48	119.69	2674	1
phi[142,1]	3.52	3.49	3.56	2415	1													Rs[565]	79.57	29.52	133.33	2700	1
phi[142,2]	-2.17	-2.25	-2.09	2566	1
phi[142,3]	-0.02	-0.12	0.09	2212	1
phi[142,4]	0.11	-0.04	0.26	2394	1
phi[143,1]	3.5	3.46	3.54	2700	1
phi[143,2]	-2.29	-2.37	-2.2	2700	1
phi[143,3]	0.07	-0.05	0.18	2235	1
phi[143,4]	0.18	0.02	0.35	2499	1
phi[144,1]	3.49	3.46	3.52	2700	1
phi[144,2]	-2.24	-2.31	-2.17	2700	1
phi[144,3]	0.15	0.07	0.22	1913	1
phi[144,4]	0.11	-0.01	0.23	2485	1
phi[145,1]	3.4	3.36	3.43	2579	1
phi[145,2]	-2.27	-2.34	-2.19	2493	1
phi[145,3]	-0.39	-0.48	-0.29	1975	1
phi[145,4]	-0.25	-0.41	-0.09	2239	1
phi[146,1]	3.62	3.58	3.65	2640	1
phi[146,2]	-2.12	-2.2	-2.04	2700	1
phi[146,3]	-0.13	-0.24	-0.01	2353	1
phi[146,4]	0.11	-0.04	0.28	2327	1
phi[147,1]	3.47	3.44	3.5	2604	1
phi[147,2]	-2.23	-2.3	-2.16	2700	1
phi[147,3]	-0.73	-0.89	-0.57	2461	1
phi[147,4]	-0.35	-0.55	-0.16	2596	1
phi[148,1]	3.53	3.5	3.56	2648	1
phi[148,2]	-2.31	-2.38	-2.24	2616	1
phi[148,3]	-0.56	-0.63	-0.48	2292	1
phi[148,4]	-0.33	-0.45	-0.21	2468	1
phi[149,1]	3.5	3.47	3.53	2700	1
phi[149,2]	-2.23	-2.29	-2.15	2700	1
phi[149,3]	-0.58	-0.67	-0.48	2149	1
phi[149,4]	-0.16	-0.31	0	2365	1
phi[150,1]	3.53	3.49	3.57	2497	1
phi[150,2]	-2.19	-2.28	-2.11	2462	1
phi[150,3]	-0.29	-0.41	-0.17	2664	1
phi[150,4]	-0.02	-0.17	0.15	2687	1
phi[151,1]	3.46	3.43	3.49	2067	1
phi[151,2]	-2.12	-2.19	-2.06	2680	1
phi[151,3]	-0.45	-0.52	-0.38	1877	1
phi[151,4]	-0.21	-0.32	-0.1	2146	1
phi[152,1]	3.45	3.41	3.48	2302	1
phi[152,2]	-2.06	-2.12	-1.99	2558	1
phi[152,3]	-0.25	-0.33	-0.16	2046	1
phi[152,4]	0.08	-0.06	0.22	2396	1
phi[153,1]	3.43	3.39	3.47	2700	1
phi[153,2]	-1.81	-1.89	-1.72	2700	1
phi[153,3]	-1.28	-1.46	-1.12	2543	1
phi[153,4]	-0.37	-0.63	-0.13	2700	1
phi[154,1]	3.44	3.41	3.47	2487	1
phi[154,2]	-2.34	-2.41	-2.27	2558	1
phi[154,3]	-0.43	-0.5	-0.35	2031	1
phi[154,4]	-0.23	-0.35	-0.1	2416	1
phi[155,1]	3.59	3.56	3.61	2377	1
phi[155,2]	-2.32	-2.39	-2.25	2700	1
phi[155,3]	-0.47	-0.54	-0.4	1921	1
phi[155,4]	-0.37	-0.49	-0.26	2370	1
phi[156,1]	3.58	3.55	3.62	2578	1
phi[156,2]	-2.24	-2.31	-2.16	2684	1
phi[156,3]	-0.38	-0.48	-0.28	2373	1
phi[156,4]	-0.21	-0.34	-0.06	2446	1
phi[157,1]	3.55	3.52	3.58	2421	1
phi[157,2]	-2.08	-2.15	-2	2409	1
phi[157,3]	-0.05	-0.13	0.02	1823	1
phi[157,4]	-0.02	-0.15	0.11	2204	1
phi[158,1]	3.52	3.49	3.56	2528	1
phi[158,2]	-2.2	-2.25	-2.14	2700	1
phi[158,3]	0.16	0.09	0.24	2053	1
phi[158,4]	0.25	0.16	0.35	2358	1
phi[159,1]	3.49	3.46	3.53	2007	1
phi[159,2]	-2.3	-2.37	-2.23	2700	1
phi[159,3]	-0.43	-0.53	-0.34	2151	1
phi[159,4]	-0.23	-0.38	-0.08	2395	1
phi[160,1]	3.51	3.48	3.54	1972	1
phi[160,2]	-2.16	-2.22	-2.09	2700	1
phi[160,3]	-0.12	-0.21	-0.03	1951	1
phi[160,4]	-0.02	-0.14	0.1	2439	1
phi[161,1]	3.47	3.45	3.5	2549	1
phi[161,2]	-2.33	-2.4	-2.27	2446	1
phi[161,3]	-0.46	-0.52	-0.39	2031	1
phi[161,4]	-0.33	-0.44	-0.22	2420	1
phi[162,1]	3.55	3.51	3.58	2700	1
phi[162,2]	-2.33	-2.4	-2.25	2572	1
phi[162,3]	-0.01	-0.1	0.08	2364	1
phi[162,4]	0.05	-0.09	0.19	2404	1
phi[163,1]	3.45	3.43	3.48	2503	1
phi[163,2]	-2.39	-2.47	-2.32	2510	1
phi[163,3]	-0.45	-0.52	-0.38	2346	1
phi[163,4]	-0.28	-0.38	-0.16	2536	1
phi[164,1]	3.57	3.53	3.6	2607	1
phi[164,2]	-2.28	-2.37	-2.19	2626	1
phi[164,3]	-0.28	-0.36	-0.19	2084	1
phi[164,4]	-0.17	-0.31	-0.02	2317	1
phi[165,1]	3.51	3.46	3.55	2700	1
phi[165,2]	-2.32	-2.43	-2.23	2700	1
phi[165,3]	-2.1	-2.41	-1.79	2700	1
phi[165,4]	-0.42	-0.75	-0.09	2700	1
phi[166,1]	3.49	3.45	3.53	2133	1
phi[166,2]	-2.16	-2.23	-2.09	2700	1
phi[166,3]	-0.16	-0.24	-0.07	1896	1
phi[166,4]	-0.15	-0.28	-0.03	2048	1
phi[167,1]	3.47	3.44	3.5	2389	1
phi[167,2]	-2.33	-2.39	-2.26	2700	1
phi[167,3]	-0.05	-0.11	0.03	1937	1
phi[167,4]	-0.07	-0.18	0.04	2137	1
phi[168,1]	3.44	3.41	3.47	2488	1
phi[168,2]	-2.33	-2.4	-2.25	2700	1
phi[168,3]	-0.16	-0.24	-0.08	1985	1
phi[168,4]	0	-0.12	0.11	2293	1
phi[169,1]	3.39	3.36	3.43	2700	1
phi[169,2]	-2.47	-2.55	-2.39	2396	1
phi[169,3]	-0.36	-0.46	-0.26	2315	1
phi[169,4]	-0.33	-0.47	-0.18	2403	1
phi[170,1]	3.81	3.78	3.84	2251	1
phi[170,2]	-2.38	-2.47	-2.3	2700	1
phi[170,3]	-0.17	-0.26	-0.09	2043	1
phi[170,4]	-0.16	-0.29	-0.01	2449	1
phi[171,1]	3.45	3.42	3.48	2606	1
phi[171,2]	-2.25	-2.32	-2.18	2700	1
phi[171,3]	-0.02	-0.1	0.06	1900	1
phi[171,4]	-0.09	-0.22	0.03	2122	1
phi[172,1]	3.62	3.58	3.67	2577	1
phi[172,2]	-2.18	-2.28	-2.07	2611	1
phi[172,3]	0.06	-0.04	0.16	2555	1
phi[172,4]	0.05	-0.11	0.23	2675	1
phi[173,1]	3.53	3.49	3.57	2540	1
phi[173,2]	-2.22	-2.32	-2.12	2700	1
phi[173,3]	-1.14	-1.31	-0.97	2700	1
phi[173,4]	-0.4	-0.66	-0.16	2700	1
phi[174,1]	3.52	3.48	3.55	2700	1
phi[174,2]	-2.07	-2.14	-2	2700	1
phi[174,3]	-0.38	-0.47	-0.3	2059	1
phi[174,4]	-0.23	-0.36	-0.09	2219	1
phi[175,1]	3.69	3.63	3.74	2685	1
phi[175,2]	-2.04	-2.13	-1.95	2700	1
phi[175,3]	-0.2	-0.31	-0.09	2277	1
phi[175,4]	-0.01	-0.16	0.15	2479	1
phi[176,1]	3.58	3.54	3.61	2700	1
phi[176,2]	-2.28	-2.36	-2.19	2649	1
phi[176,3]	0.05	-0.04	0.14	1966	1
phi[176,4]	0.02	-0.12	0.17	2648	1
phi[177,1]	3.54	3.51	3.58	2555	1
phi[177,2]	-2.53	-2.62	-2.43	2538	1
phi[177,3]	-0.19	-0.33	-0.06	2375	1
phi[177,4]	0.02	-0.16	0.21	2576	1
phi[178,1]	3.61	3.57	3.65	1950	1
phi[178,2]	-2.24	-2.33	-2.14	2270	1
phi[178,3]	-0.35	-0.5	-0.2	2561	1
phi[178,4]	-0.17	-0.39	0.04	2640	1
phi[179,1]	3.6	3.56	3.63	2700	1
phi[179,2]	-2.06	-2.15	-1.98	2700	1
phi[179,3]	-0.4	-0.49	-0.3	2127	1
phi[179,4]	-0.27	-0.43	-0.12	2277	1
phi[180,1]	3.73	3.68	3.78	2700	1
phi[180,2]	-2.15	-2.25	-2.04	2700	1
phi[180,3]	0.11	-0.01	0.23	2700	1
phi[180,4]	-0.01	-0.18	0.17	2700	1
phi[181,1]	3.64	3.61	3.67	2700	1
phi[181,2]	-2.38	-2.47	-2.29	2700	1
phi[181,3]	-0.32	-0.42	-0.22	2332	1
phi[181,4]	-0.1	-0.26	0.06	2524	1
phi[182,1]	3.49	3.46	3.53	2700	1
phi[182,2]	-2.28	-2.36	-2.2	2700	1
phi[182,3]	0.08	0	0.17	2218	1
phi[182,4]	-0.06	-0.2	0.08	2435	1
phi[183,1]	3.57	3.53	3.6	2197	1
phi[183,2]	-2.36	-2.45	-2.27	2700	1
phi[183,3]	-0.41	-0.51	-0.31	2385	1
phi[183,4]	-0.29	-0.45	-0.13	2491	1
phi[184,1]	3.4	3.36	3.44	2615	1
phi[184,2]	-1.99	-2.07	-1.92	2612	1
phi[184,3]	-0.3	-0.39	-0.19	2109	1
phi[184,4]	-0.01	-0.16	0.15	2122	1
phi[185,1]	3.79	3.74	3.85	2348	1
phi[185,2]	-2.35	-2.44	-2.26	2700	1
phi[185,3]	-0.09	-0.19	0.02	2485	1
phi[185,4]	0.03	-0.12	0.18	2511	1
phi[186,1]	3.62	3.58	3.65	2244	1
phi[186,2]	-2.3	-2.37	-2.23	2700	1
phi[186,3]	-0.17	-0.25	-0.09	2049	1
phi[186,4]	-0.04	-0.17	0.09	2459	1
phi[187,1]	3.56	3.52	3.59	2700	1
phi[187,2]	-2.45	-2.53	-2.36	2700	1
phi[187,3]	-0.37	-0.47	-0.26	2656	1
phi[187,4]	-0.09	-0.24	0.07	2638	1
phi[188,1]	3.55	3.52	3.59	2700	1
phi[188,2]	-2.13	-2.21	-2.05	2700	1
phi[188,3]	-0.11	-0.2	-0.01	2533	1
phi[188,4]	-0.05	-0.2	0.11	2700	1
phi[189,1]	3.46	3.42	3.49	2700	1
phi[189,2]	-2.46	-2.53	-2.39	2700	1
phi[189,3]	-0.49	-0.65	-0.34	2507	1
phi[189,4]	-0.29	-0.48	-0.11	2615	1
phi[190,1]	3.57	3.54	3.6	2449	1
phi[190,2]	-2.15	-2.24	-2.07	2652	1
phi[190,3]	0.18	0.09	0.26	2121	1
phi[190,4]	0.1	-0.04	0.23	2343	1
phi[191,1]	3.54	3.51	3.57	2700	1
phi[191,2]	-2.13	-2.21	-2.05	2700	1
phi[191,3]	-0.05	-0.12	0.03	2373	1
phi[191,4]	0.04	-0.09	0.17	2700	1
phi[192,1]	3.51	3.48	3.54	1991	1
phi[192,2]	-2.09	-2.15	-2.03	2700	1
phi[192,3]	-0.29	-0.36	-0.22	1843	1
phi[192,4]	-0.09	-0.2	0.03	2349	1
phi[193,1]	3.6	3.57	3.64	2635	1
phi[193,2]	-2.01	-2.09	-1.93	2516	1
phi[193,3]	-0.29	-0.38	-0.2	2358	1
phi[193,4]	-0.03	-0.18	0.12	2514	1
phi[194,1]	3.45	3.42	3.48	2106	1
phi[194,2]	-2.28	-2.34	-2.22	2624	1
phi[194,3]	-0.07	-0.13	0.01	1820	1
phi[194,4]	-0.01	-0.12	0.11	2183	1
phi[195,1]	3.36	3.33	3.39	2265	1
phi[195,2]	-2.12	-2.18	-2.06	2700	1
phi[195,3]	-0.28	-0.35	-0.22	1904	1
phi[195,4]	-0.04	-0.15	0.06	2449	1
phi[196,1]	3.56	3.52	3.61	2700	1
phi[196,2]	-2.04	-2.14	-1.94	2663	1
phi[196,3]	0.15	0.03	0.26	2414	1
phi[196,4]	0.07	-0.1	0.25	2488	1
phi[197,1]	3.41	3.39	3.44	2557	1
phi[197,2]	-2.46	-2.53	-2.38	2511	1
phi[197,3]	-0.53	-0.62	-0.44	2064	1
phi[197,4]	-0.32	-0.47	-0.16	2257	1
phi[198,1]	3.45	3.42	3.49	2547	1
phi[198,2]	-2.39	-2.47	-2.3	2500	1
phi[198,3]	-0.89	-1.02	-0.76	2527	1
phi[198,4]	-0.39	-0.58	-0.19	2517	1
phi[199,1]	3.65	3.62	3.68	2604	1
phi[199,2]	-2.33	-2.39	-2.27	2612	1
phi[199,3]	-0.55	-0.65	-0.45	2296	1
phi[199,4]	-0.19	-0.33	-0.06	2432	1
phi[200,1]	3.55	3.51	3.59	2700	1
phi[200,2]	-2.35	-2.43	-2.26	2700	1
phi[200,3]	-0.87	-1	-0.72	2700	1
phi[200,4]	-0.27	-0.47	-0.07	2576	1
phi[201,1]	3.5	3.46	3.53	2700	1
phi[201,2]	-2.08	-2.15	-2.01	2700	1
phi[201,3]	0.03	-0.05	0.1	1761	1
phi[201,4]	0.15	0.03	0.26	2283	1
phi[202,1]	3.47	3.43	3.52	2495	1
phi[202,2]	-1.99	-2.07	-1.91	2472	1
phi[202,3]	-0.11	-0.21	-0.02	2210	1
phi[202,4]	0.21	0.06	0.35	2338	1
phi[203,1]	3.52	3.5	3.55	2680	1
phi[203,2]	-2.4	-2.47	-2.32	2700	1
phi[203,3]	-0.51	-0.6	-0.42	2153	1
phi[203,4]	-0.16	-0.31	-0.01	2336	1
phi[204,1]	3.63	3.61	3.66	2700	1
phi[204,2]	-2.39	-2.48	-2.31	2441	1
phi[204,3]	-0.75	-0.86	-0.64	2211	1
phi[204,4]	-0.25	-0.43	-0.07	2487	1
phi[205,1]	3.61	3.57	3.64	2700	1
phi[205,2]	-2.31	-2.41	-2.2	2700	1
phi[205,3]	-1.56	-1.75	-1.37	2700	1
phi[205,4]	-0.41	-0.69	-0.13	2700	1
phi[206,1]	3.49	3.47	3.52	2700	1
phi[206,2]	-2.27	-2.34	-2.19	2227	1
phi[206,3]	0.21	0.14	0.29	1810	1
phi[206,4]	0.08	-0.05	0.2	2052	1
phi[207,1]	3.55	3.51	3.58	2469	1
phi[207,2]	-2.09	-2.17	-2	2566	1
phi[207,3]	-0.22	-0.31	-0.14	2375	1
phi[207,4]	-0.08	-0.23	0.06	2478	1
phi[208,1]	3.4	3.37	3.42	2700	1
phi[208,2]	-2.33	-2.4	-2.26	2700	1
phi[208,3]	-0.26	-0.34	-0.19	2041	1
phi[208,4]	-0.1	-0.21	0.02	2010	1
phi[209,1]	3.34	3.32	3.37	2700	1
phi[209,2]	-2.44	-2.52	-2.38	2700	1
phi[209,3]	-0.22	-0.3	-0.15	1964	1
phi[209,4]	-0.15	-0.27	-0.02	2257	1
phi[210,1]	3.54	3.51	3.57	2700	1
phi[210,2]	-2.14	-2.22	-2.05	2646	1
phi[210,3]	-0.26	-0.37	-0.15	2303	1
phi[210,4]	-0.01	-0.19	0.16	2474	1
phi[211,1]	3.45	3.42	3.48	2651	1
phi[211,2]	-2.29	-2.37	-2.22	2617	1
phi[211,3]	-0.21	-0.3	-0.12	2205	1
phi[211,4]	-0.16	-0.29	-0.02	2463	1
phi[212,1]	3.52	3.47	3.56	2336	1
phi[212,2]	-1.92	-2	-1.84	2636	1
phi[212,3]	-0.44	-0.55	-0.34	2405	1
phi[212,4]	-0.11	-0.26	0.05	2491	1
phi[213,1]	3.56	3.52	3.6	2410	1
phi[213,2]	-2.22	-2.3	-2.14	2609	1
phi[213,3]	-0.35	-0.46	-0.24	2223	1
phi[213,4]	-0.01	-0.16	0.14	2129	1
phi[214,1]	3.66	3.61	3.7	2484	1
phi[214,2]	-2.16	-2.25	-2.07	2700	1
phi[214,3]	-0.27	-0.38	-0.16	1979	1
phi[214,4]	-0.1	-0.25	0.06	2605	1
phi[215,1]	3.6	3.55	3.65	2519	1
phi[215,2]	-1.7	-1.79	-1.6	2531	1
phi[215,3]	-0.39	-0.5	-0.28	2380	1
phi[215,4]	-0.18	-0.34	-0.02	2289	1
phi[216,1]	3.6	3.56	3.65	2700	1
phi[216,2]	-2.09	-2.17	-2	2700	1
phi[216,3]	-0.08	-0.19	0.03	2084	1
phi[216,4]	0.03	-0.12	0.17	2214	1
phi[217,1]	3.64	3.6	3.68	2671	1
phi[217,2]	-2.19	-2.27	-2.11	2667	1
phi[217,3]	-0.32	-0.43	-0.22	2260	1
phi[217,4]	-0.21	-0.35	-0.07	2304	1
phi[218,1]	3.63	3.59	3.68	2570	1
phi[218,2]	-2.05	-2.14	-1.97	2581	1
phi[218,3]	-0.58	-0.68	-0.47	2482	1
phi[218,4]	-0.31	-0.46	-0.16	2580	1
phi[219,1]	3.57	3.52	3.61	2422	1
phi[219,2]	-2.04	-2.12	-1.97	2547	1
phi[219,3]	-1.47	-1.68	-1.26	2700	1
phi[219,4]	-0.07	-0.32	0.18	2700	1
phi[220,1]	3.7	3.65	3.75	2700	1
phi[220,2]	-2.06	-2.15	-1.97	2547	1
phi[220,3]	-0.79	-0.94	-0.64	2615	1
phi[220,4]	-0.09	-0.3	0.11	2672	1
phi[221,1]	3.56	3.51	3.61	2608	1
phi[221,2]	-1.69	-1.77	-1.61	2700	1
phi[221,3]	-0.33	-0.44	-0.22	2548	1
phi[221,4]	0.02	-0.13	0.18	2487	1
phi[222,1]	3.58	3.53	3.62	2429	1
phi[222,2]	-2	-2.07	-1.92	2619	1
phi[222,3]	-1.84	-2.06	-1.63	2630	1
phi[222,4]	-0.2	-0.45	0.07	2623	1
phi[223,1]	3.88	3.84	3.93	2700	1
phi[223,2]	-1.89	-1.97	-1.81	2369	1
phi[223,3]	-0.28	-0.39	-0.17	2633	1
phi[223,4]	-0.05	-0.2	0.11	2576	1
phi[224,1]	3.54	3.5	3.59	2263	1
phi[224,2]	-1.83	-1.9	-1.76	2700	1
phi[224,3]	-0.35	-0.45	-0.26	2380	1
phi[224,4]	-0.17	-0.31	-0.03	2269	1
phi[225,1]	3.62	3.58	3.65	2334	1
phi[225,2]	-2.17	-2.23	-2.11	2700	1
phi[225,3]	-0.23	-0.31	-0.15	2240	1
phi[225,4]	-0.01	-0.11	0.1	2454	1
phi[226,1]	3.55	3.51	3.59	2700	1
phi[226,2]	-2.01	-2.09	-1.93	2700	1
phi[226,3]	-0.28	-0.38	-0.18	2362	1
phi[226,4]	-0.24	-0.38	-0.11	2623	1
phi[227,1]	3.67	3.63	3.71	2536	1
phi[227,2]	-2.18	-2.25	-2.12	2700	1
phi[227,3]	-0.36	-0.44	-0.28	2039	1
phi[227,4]	-0.22	-0.33	-0.11	2268	1
phi[228,1]	3.57	3.52	3.61	2630	1
phi[228,2]	-1.91	-1.98	-1.84	2700	1
phi[228,3]	-0.41	-0.5	-0.32	2269	1
phi[228,4]	-0.23	-0.35	-0.1	2430	1
phi[229,1]	3.65	3.61	3.69	2700	1
phi[229,2]	-2.24	-2.33	-2.16	2594	1
phi[229,3]	-0.73	-0.83	-0.62	2619	1
phi[229,4]	-0.47	-0.62	-0.33	2700	1
phi[230,1]	3.54	3.5	3.58	2700	1
phi[230,2]	-2.17	-2.24	-2.09	2568	1
phi[230,3]	-0.82	-0.95	-0.7	2381	1
phi[230,4]	-0.54	-0.73	-0.36	2688	1
phi[231,1]	3.63	3.59	3.68	2482	1
phi[231,2]	-2.08	-2.16	-2	2642	1
phi[231,3]	-1.19	-1.39	-0.99	2700	1
phi[231,4]	-0.01	-0.25	0.24	2700	1
phi[232,1]	3.59	3.55	3.63	2700	1
phi[232,2]	-2.29	-2.37	-2.2	2700	1
phi[232,3]	-0.41	-0.51	-0.31	2272	1
phi[232,4]	-0.28	-0.42	-0.15	2256	1
phi[233,1]	3.56	3.52	3.61	2700	1
phi[233,2]	-2.25	-2.34	-2.17	2700	1
phi[233,3]	-2.37	-2.71	-2.04	2541	1
phi[233,4]	-0.39	-0.75	-0.04	2700	1
phi[234,1]	3.63	3.58	3.67	2700	1
phi[234,2]	-2.18	-2.27	-2.1	2700	1
phi[234,3]	-0.93	-1.07	-0.78	2700	1
phi[234,4]	-0.24	-0.44	-0.04	2700	1
phi[235,1]	3.59	3.53	3.65	2651	1
phi[235,2]	-1.57	-1.67	-1.47	2700	1
phi[235,3]	-0.12	-0.23	0	2366	1
phi[235,4]	-0.02	-0.18	0.15	2501	1
phi[236,1]	3.66	3.6	3.71	2656	1
phi[236,2]	-1.99	-2.1	-1.87	2683	1
phi[236,3]	-0.41	-0.53	-0.28	2421	1
phi[236,4]	-0.25	-0.43	-0.06	2548	1
phi[237,1]	3.55	3.5	3.6	2264	1
phi[237,2]	-1.85	-1.94	-1.77	2514	1
phi[237,3]	-1.09	-1.25	-0.94	2496	1
phi[237,4]	-0.33	-0.54	-0.11	2664	1
phi[238,1]	3.59	3.55	3.63	2281	1
phi[238,2]	-2.11	-2.18	-2.04	2700	1
phi[238,3]	-0.74	-0.84	-0.64	1885	1
phi[238,4]	-0.42	-0.56	-0.28	2700	1
phi[239,1]	3.51	3.46	3.55	2700	1
phi[239,2]	-1.99	-2.07	-1.92	2700	1
phi[239,3]	-0.34	-0.45	-0.24	2213	1
phi[239,4]	-0.01	-0.15	0.14	2325	1
phi[240,1]	3.63	3.58	3.67	2186	1
phi[240,2]	-2.1	-2.17	-2.03	2700	1
phi[240,3]	-0.31	-0.4	-0.23	2073	1
phi[240,4]	-0.15	-0.27	-0.03	2700	1
phi[241,1]	3.62	3.57	3.66	2618	1
phi[241,2]	-2.19	-2.26	-2.11	2463	1
phi[241,3]	-0.9	-1.02	-0.78	2658	1
phi[241,4]	-0.47	-0.65	-0.3	2502	1
phi[242,1]	3.68	3.64	3.72	2550	1
phi[242,2]	-2.26	-2.34	-2.18	2583	1
phi[242,3]	-0.64	-0.77	-0.51	2700	1
phi[242,4]	-0.06	-0.24	0.12	2700	1
phi[243,1]	3.53	3.48	3.57	2469	1
phi[243,2]	-1.92	-1.99	-1.84	2700	1
phi[243,3]	-0.96	-1.08	-0.84	2368	1
phi[243,4]	-0.26	-0.43	-0.08	2509	1
phi[244,1]	3.57	3.53	3.61	2569	1
phi[244,2]	-2.03	-2.1	-1.95	2524	1
phi[244,3]	-0.17	-0.27	-0.08	2129	1
phi[244,4]	-0.22	-0.35	-0.08	2277	1
phi[245,1]	3.67	3.63	3.72	2700	1
phi[245,2]	-2.07	-2.16	-1.98	2562	1
phi[245,3]	-0.57	-0.68	-0.46	2449	1
phi[245,4]	-0.4	-0.56	-0.24	2463	1
phi[246,1]	3.64	3.61	3.68	2271	1
phi[246,2]	-1.78	-1.84	-1.72	2685	1
phi[246,3]	-0.21	-0.29	-0.14	1995	1
phi[246,4]	-0.11	-0.21	0	2228	1
phi[247,1]	3.61	3.57	3.66	2700	1
phi[247,2]	-2.15	-2.24	-2.07	2700	1
phi[247,3]	-0.13	-0.23	-0.03	2145	1
phi[247,4]	-0.07	-0.21	0.07	2414	1
phi[248,1]	3.57	3.53	3.61	2548	1
phi[248,2]	-2.09	-2.17	-2.01	2700	1
phi[248,3]	-0.6	-0.71	-0.5	2125	1
phi[248,4]	-0.31	-0.45	-0.16	2358	1
phi[249,1]	3.72	3.66	3.78	2610	1
phi[249,2]	-1.67	-1.77	-1.56	2697	1
phi[249,3]	-0.35	-0.47	-0.23	2471	1
phi[249,4]	-0.27	-0.44	-0.08	2416	1
phi[250,1]	3.63	3.58	3.67	2684	1
phi[250,2]	-2.07	-2.15	-1.99	2700	1
phi[250,3]	-0.82	-0.94	-0.7	2572	1
phi[250,4]	-0.51	-0.69	-0.34	2382	1
phi[251,1]	3.59	3.54	3.63	2700	1
phi[251,2]	-2.14	-2.22	-2.06	2700	1
phi[251,3]	-0.32	-0.41	-0.22	2515	1
phi[251,4]	-0.22	-0.34	-0.09	2570	1
phi[252,1]	3.57	3.53	3.61	2700	1
phi[252,2]	-2.1	-2.17	-2.03	2700	1
phi[252,3]	-0.49	-0.61	-0.37	2700	1
phi[252,4]	0.15	-0.02	0.32	2700	1
phi[253,1]	3.69	3.64	3.74	2261	1
phi[253,2]	-1.88	-1.97	-1.79	2700	1
phi[253,3]	-0.24	-0.35	-0.13	2338	1
phi[253,4]	-0.24	-0.41	-0.08	2700	1
phi[254,1]	3.56	3.52	3.61	2540	1
phi[254,2]	-2.3	-2.38	-2.22	2517	1
phi[254,3]	-0.38	-0.48	-0.29	2389	1
phi[254,4]	-0.31	-0.44	-0.17	2426	1
phi[255,1]	3.64	3.6	3.68	2700	1
phi[255,2]	-2.24	-2.33	-2.16	2633	1
phi[255,3]	-0.89	-1.01	-0.77	2236	1
phi[255,4]	-0.55	-0.72	-0.38	2568	1
phi[256,1]	3.6	3.56	3.64	2419	1
phi[256,2]	-2.16	-2.23	-2.09	2615	1
phi[256,3]	-0.29	-0.41	-0.17	2220	1
phi[256,4]	0.22	0.07	0.39	2514	1
phi[257,1]	3.74	3.69	3.79	2215	1
phi[257,2]	-1.98	-2.07	-1.88	2416	1
phi[257,3]	-0.3	-0.41	-0.19	2366	1
phi[257,4]	-0.21	-0.36	-0.05	2470	1
phi[258,1]	3.58	3.54	3.62	2553	1
phi[258,2]	-1.99	-2.06	-1.92	2639	1
phi[258,3]	-1.38	-1.55	-1.22	2559	1
phi[258,4]	-0.24	-0.45	-0.03	2643	1
phi[259,1]	3.65	3.6	3.69	2188	1
phi[259,2]	-1.98	-2.06	-1.91	2700	1
phi[259,3]	-0.38	-0.48	-0.29	1997	1
phi[259,4]	-0.39	-0.53	-0.26	2356	1
phi[260,1]	3.69	3.65	3.73	2700	1
phi[260,2]	-2.11	-2.19	-2.04	2417	1
phi[260,3]	-0.27	-0.36	-0.18	1708	1
phi[260,4]	-0.22	-0.35	-0.09	2190	1
phi[261,1]	3.57	3.52	3.62	2541	1
phi[261,2]	-1.88	-1.96	-1.81	2659	1
phi[261,3]	-0.37	-0.46	-0.27	2293	1
phi[261,4]	-0.27	-0.4	-0.13	2491	1
phi[262,1]	3.43	3.38	3.48	2536	1
phi[262,2]	-1.88	-1.95	-1.81	2606	1
phi[262,3]	-1.01	-1.11	-0.91	2148	1
phi[262,4]	-0.51	-0.66	-0.36	2409	1
phi[263,1]	3.79	3.73	3.84	2514	1
phi[263,2]	-1.98	-2.08	-1.88	2700	1
phi[263,3]	-0.45	-0.57	-0.33	2124	1
phi[263,4]	-0.4	-0.57	-0.22	2172	1
phi[264,1]	3.74	3.69	3.79	2548	1
phi[264,2]	-2	-2.09	-1.92	2685	1
phi[264,3]	-0.21	-0.31	-0.11	2458	1
phi[264,4]	-0.17	-0.31	-0.04	2542	1
phi[265,1]	3.69	3.64	3.73	2700	1
phi[265,2]	-2.24	-2.32	-2.16	2700	1
phi[265,3]	-0.62	-0.73	-0.5	2658	1
phi[265,4]	-0.3	-0.46	-0.14	2700	1
phi[266,1]	3.59	3.55	3.63	2541	1
phi[266,2]	-2.06	-2.13	-1.99	2700	1
phi[266,3]	-0.28	-0.38	-0.18	2518	1
phi[266,4]	-0.08	-0.22	0.06	2334	1
phi[267,1]	3.63	3.59	3.68	2325	1
phi[267,2]	-2.18	-2.26	-2.1	2503	1
phi[267,3]	-0.56	-0.66	-0.46	2354	1
phi[267,4]	-0.37	-0.5	-0.23	2402	1
phi[268,1]	3.65	3.6	3.69	2301	1
phi[268,2]	-2.25	-2.32	-2.17	2700	1
phi[268,3]	-0.5	-0.6	-0.4	2439	1
phi[268,4]	-0.3	-0.44	-0.17	2636	1
phi[269,1]	3.59	3.55	3.63	2120	1
phi[269,2]	-2.13	-2.2	-2.06	2700	1
phi[269,3]	-0.41	-0.51	-0.32	2222	1
phi[269,4]	-0.24	-0.37	-0.11	2651	1
phi[270,1]	3.72	3.67	3.77	2663	1
phi[270,2]	-2.14	-2.23	-2.05	2700	1
phi[270,3]	-0.4	-0.52	-0.28	2067	1
phi[270,4]	-0.24	-0.4	-0.08	2582	1
phi[271,1]	3.6	3.56	3.65	2479	1
phi[271,2]	-1.91	-1.99	-1.84	2560	1
phi[271,3]	-0.09	-0.18	0.01	2265	1
phi[271,4]	-0.03	-0.16	0.1	2469	1
phi[272,1]	3.6	3.55	3.64	2647	1
phi[272,2]	-2.14	-2.21	-2.06	2653	1
phi[272,3]	-0.17	-0.28	-0.08	2497	1
phi[272,4]	-0.23	-0.37	-0.09	2700	1
phi[273,1]	3.64	3.6	3.68	2453	1
phi[273,2]	-2.23	-2.32	-2.14	2700	1
phi[273,3]	-0.36	-0.48	-0.23	2393	1
phi[273,4]	-0.24	-0.41	-0.07	2487	1
phi[274,1]	3.55	3.5	3.6	2700	1
phi[274,2]	-1.84	-1.92	-1.76	2700	1
phi[274,3]	-0.63	-0.76	-0.51	2615	1
phi[274,4]	-0.11	-0.29	0.07	2633	1
phi[275,1]	3.6	3.56	3.64	2638	1
phi[275,2]	-2.22	-2.3	-2.14	2700	1
phi[275,3]	-0.19	-0.29	-0.08	2212	1
phi[275,4]	-0.12	-0.26	0.02	2554	1
phi[276,1]	3.54	3.5	3.58	2605	1
phi[276,2]	-2.57	-2.64	-2.5	2639	1
phi[276,3]	-0.21	-0.33	-0.08	2039	1
phi[276,4]	0.36	0.21	0.53	2389	1
phi[277,1]	3.62	3.57	3.66	2324	1
phi[277,2]	-2.25	-2.32	-2.18	2700	1
phi[277,3]	-0.19	-0.28	-0.09	1926	1
phi[277,4]	-0.08	-0.21	0.04	2107	1
phi[278,1]	3.57	3.52	3.61	2380	1
phi[278,2]	-2.01	-2.08	-1.94	2700	1
phi[278,3]	-0.27	-0.38	-0.17	2436	1
phi[278,4]	-0.07	-0.22	0.07	2410	1
phi[279,1]	3.54	3.5	3.58	2422	1
phi[279,2]	-2.26	-2.33	-2.18	2700	1
phi[279,3]	-0.84	-0.98	-0.7	2556	1
phi[279,4]	-0.11	-0.29	0.06	2664	1
phi[280,1]	3.7	3.65	3.74	2700	1
phi[280,2]	-2.24	-2.33	-2.16	2700	1
phi[280,3]	-0.16	-0.27	-0.05	2530	1
phi[280,4]	-0.08	-0.23	0.07	2700	1
phi[281,1]	3.54	3.48	3.59	2387	1
phi[281,2]	-1.69	-1.77	-1.61	2700	1
phi[281,3]	-0.57	-0.68	-0.46	2428	1
phi[281,4]	-0.32	-0.48	-0.17	2700	1
phi[282,1]	3.6	3.56	3.64	2700	1
phi[282,2]	-2.03	-2.08	-1.97	2671	1
phi[282,3]	0.06	-0.02	0.15	2272	1
phi[282,4]	0.03	-0.08	0.16	2248	1
phi[283,1]	3.63	3.59	3.68	2470	1
phi[283,2]	-2.04	-2.12	-1.97	2674	1
phi[283,3]	-0.44	-0.56	-0.32	2228	1
phi[283,4]	-0.03	-0.2	0.14	2343	1
phi[284,1]	3.6	3.55	3.63	2581	1
phi[284,2]	-2.26	-2.33	-2.18	2700	1
phi[284,3]	-0.37	-0.47	-0.26	2700	1
phi[284,4]	-0.18	-0.32	-0.05	2700	1
phi[285,1]	3.54	3.49	3.58	2561	1
phi[285,2]	-2.03	-2.11	-1.95	2465	1
phi[285,3]	-0.39	-0.5	-0.29	2149	1
phi[285,4]	-0.2	-0.35	-0.06	2298	1
phi[286,1]	3.65	3.6	3.69	2700	1
phi[286,2]	-2.22	-2.3	-2.13	2676	1
phi[286,3]	-1.14	-1.31	-0.96	2663	1
phi[286,4]	-0.2	-0.43	0.03	2493	1
phi[287,1]	3.55	3.51	3.59	2625	1
phi[287,2]	-2.44	-2.52	-2.36	2544	1
phi[287,3]	-0.48	-0.6	-0.36	2651	1
phi[287,4]	-0.04	-0.19	0.12	2435	1
phi[288,1]	3.61	3.56	3.65	2345	1
phi[288,2]	-1.98	-2.06	-1.9	2477	1
phi[288,3]	-0.52	-0.63	-0.4	2451	1
phi[288,4]	-0.22	-0.38	-0.06	2604	1
phi[289,1]	3.59	3.55	3.63	2700	1
phi[289,2]	-2.3	-2.38	-2.22	2700	1
phi[289,3]	-0.99	-1.17	-0.82	2458	1
phi[289,4]	0	-0.23	0.22	2607	1
phi[290,1]	3.53	3.48	3.58	2700	1
phi[290,2]	-1.61	-1.68	-1.53	2700	1
phi[290,3]	-0.13	-0.22	-0.05	2444	1
phi[290,4]	-0.11	-0.24	0.01	2558	1
phi[291,1]	3.6	3.56	3.64	2294	1
phi[291,2]	-2.12	-2.19	-2.04	2700	1
phi[291,3]	-0.49	-0.6	-0.38	2328	1
phi[291,4]	-0.19	-0.34	-0.05	2660	1
phi[292,1]	3.62	3.57	3.66	2231	1
phi[292,2]	-2.11	-2.18	-2.04	2538	1
phi[292,3]	-1.21	-1.39	-1.04	2373	1
phi[292,4]	-0.07	-0.28	0.16	2700	1
phi[293,1]	3.58	3.54	3.62	2629	1
phi[293,2]	-2.14	-2.2	-2.07	2700	1
phi[293,3]	-0.4	-0.48	-0.32	2319	1
phi[293,4]	-0.26	-0.37	-0.15	2700	1
phi[294,1]	3.61	3.57	3.66	2637	1
phi[294,2]	-2.1	-2.18	-2.03	2700	1
phi[294,3]	-0.71	-0.86	-0.56	2474	1
phi[294,4]	-0.11	-0.3	0.1	2433	1
phi[295,1]	3.61	3.57	3.65	2526	1
phi[295,2]	-2.34	-2.42	-2.26	2700	1
phi[295,3]	-1.08	-1.26	-0.9	2396	1
phi[295,4]	-0.14	-0.37	0.08	2700	1
phi[296,1]	3.54	3.5	3.57	2665	1
phi[296,2]	-2.28	-2.35	-2.21	2700	1
phi[296,3]	-0.36	-0.47	-0.26	2460	1
phi[296,4]	-0.19	-0.33	-0.05	2449	1
phi[297,1]	3.58	3.55	3.62	2471	1
phi[297,2]	-2.37	-2.44	-2.3	2533	1
phi[297,3]	-0.18	-0.28	-0.09	2230	1
phi[297,4]	-0.07	-0.2	0.05	2399	1
phi[298,1]	3.61	3.57	3.65	2336	1
phi[298,2]	-2.2	-2.27	-2.13	2509	1
phi[298,3]	-0.24	-0.35	-0.14	2396	1
phi[298,4]	-0.19	-0.33	-0.04	2488	1
phi[299,1]	3.63	3.59	3.67	2626	1
phi[299,2]	-2.18	-2.26	-2.1	2664	1
phi[299,3]	-0.59	-0.72	-0.46	2170	1
phi[299,4]	-0.23	-0.41	-0.06	2204	1
phi[300,1]	3.61	3.57	3.65	2661	1
phi[300,2]	-2.27	-2.36	-2.19	2587	1
phi[300,3]	-0.96	-1.12	-0.81	2463	1
phi[300,4]	-0.38	-0.58	-0.19	2604	1
phi[301,1]	3.59	3.55	3.63	2700	1
phi[301,2]	-2.08	-2.15	-2.01	2392	1
phi[301,3]	-0.32	-0.42	-0.23	2115	1
phi[301,4]	-0.27	-0.4	-0.14	2116	1
phi[302,1]	3.58	3.54	3.62	2700	1
phi[302,2]	-2.29	-2.37	-2.21	2700	1
phi[302,3]	-0.34	-0.44	-0.24	2299	1
phi[302,4]	-0.22	-0.37	-0.08	2341	1
phi[303,1]	3.54	3.51	3.58	2518	1
phi[303,2]	-2.43	-2.5	-2.35	2410	1
phi[303,3]	-0.51	-0.61	-0.41	2143	1
phi[303,4]	-0.43	-0.56	-0.3	2280	1
phi[304,1]	3.62	3.57	3.66	2488	1
phi[304,2]	-2.1	-2.17	-2.02	2529	1
phi[304,3]	-0.57	-0.69	-0.45	2370	1
phi[304,4]	-0.41	-0.58	-0.25	2102	1
phi[305,1]	3.61	3.57	3.65	2660	1
phi[305,2]	-2.12	-2.2	-2.05	2640	1
phi[305,3]	-0.05	-0.15	0.04	2286	1
phi[305,4]	-0.16	-0.29	-0.03	2501	1
phi[306,1]	3.58	3.54	3.63	2700	1
phi[306,2]	-2.25	-2.34	-2.16	2700	1
phi[306,3]	-0.74	-0.91	-0.56	2131	1
phi[306,4]	-0.05	-0.27	0.18	2700	1
phi[307,1]	3.57	3.53	3.61	2617	1
phi[307,2]	-2.31	-2.39	-2.22	2700	1
phi[307,3]	-0.41	-0.53	-0.29	2072	1
phi[307,4]	-0.24	-0.4	-0.07	2700	1
phi[308,1]	3.66	3.61	3.71	2277	1
phi[308,2]	-1.84	-1.94	-1.75	2700	1
phi[308,3]	-0.26	-0.38	-0.14	2077	1
phi[308,4]	-0.27	-0.43	-0.1	2527	1
phi[309,1]	3.52	3.48	3.56	2656	1
phi[309,2]	-2.16	-2.24	-2.08	2655	1
phi[309,3]	-0.43	-0.56	-0.3	2255	1
phi[309,4]	0	-0.17	0.18	2427	1
phi[310,1]	3.71	3.68	3.75	2577	1
phi[310,2]	-2.3	-2.37	-2.23	2700	1
phi[310,3]	-0.65	-0.76	-0.54	2519	1
phi[310,4]	-0.46	-0.61	-0.31	2547	1
phi[311,1]	3.49	3.45	3.53	2032	1
phi[311,2]	-2.34	-2.41	-2.27	2700	1
phi[311,3]	-0.83	-0.98	-0.68	2700	1
phi[311,4]	0.11	-0.08	0.3	2587	1
phi[312,1]	3.63	3.58	3.68	2411	1
phi[312,2]	-1.83	-1.92	-1.75	2443	1
phi[312,3]	-0.26	-0.38	-0.15	2463	1
phi[312,4]	-0.08	-0.24	0.08	2471	1
phi[313,1]	3.61	3.56	3.65	2456	1
phi[313,2]	-1.98	-2.05	-1.9	2550	1
phi[313,3]	-0.16	-0.26	-0.06	2308	1
phi[313,4]	-0.24	-0.38	-0.1	2446	1
phi[314,1]	3.58	3.53	3.63	2700	1
phi[314,2]	-1.93	-2.02	-1.84	2432	1
phi[314,3]	-0.34	-0.47	-0.22	2353	1
phi[314,4]	-0.08	-0.26	0.09	2700	1
phi[315,1]	3.67	3.62	3.72	2700	1
phi[315,2]	-2.02	-2.1	-1.92	2700	1
phi[315,3]	-0.47	-0.59	-0.33	2333	1
phi[315,4]	-0.21	-0.39	-0.03	2614	1
phi[316,1]	3.67	3.63	3.72	2506	1
phi[316,2]	-2.03	-2.11	-1.94	2550	1
phi[316,3]	-0.36	-0.46	-0.26	2127	1
phi[316,4]	-0.28	-0.43	-0.14	2388	1
phi[317,1]	3.64	3.6	3.68	2131	1
phi[317,2]	-2.28	-2.36	-2.2	2587	1
phi[317,3]	-0.34	-0.46	-0.23	2248	1
phi[317,4]	-0.16	-0.32	-0.01	2339	1
phi[318,1]	3.53	3.49	3.57	2386	1
phi[318,2]	-2.16	-2.23	-2.09	2642	1
phi[318,3]	-0.23	-0.31	-0.13	2337	1
phi[318,4]	-0.22	-0.34	-0.1	2295	1
phi[319,1]	3.63	3.59	3.67	2346	1
phi[319,2]	-2.14	-2.22	-2.06	2690	1
phi[319,3]	-0.42	-0.52	-0.32	2307	1
phi[319,4]	-0.27	-0.41	-0.13	2552	1
phi[320,1]	3.7	3.66	3.75	2573	1
phi[320,2]	-2.11	-2.19	-2.02	2621	1
phi[320,3]	-0.5	-0.63	-0.37	2698	1
phi[320,4]	-0.25	-0.42	-0.08	2616	1
phi[321,1]	3.55	3.5	3.59	2022	1
phi[321,2]	-1.86	-1.94	-1.77	2619	1
phi[321,3]	-0.16	-0.26	-0.05	2115	1
phi[321,4]	-0.06	-0.21	0.09	2550	1
phi[322,1]	3.59	3.54	3.65	2700	1
phi[322,2]	-1.78	-1.88	-1.69	2700	1
phi[322,3]	-0.4	-0.53	-0.28	2257	1
phi[322,4]	-0.38	-0.56	-0.19	2577	1
phi[323,1]	3.58	3.54	3.62	2700	1
phi[323,2]	-2.12	-2.2	-2.05	2700	1
phi[323,3]	-0.47	-0.57	-0.36	2321	1
phi[323,4]	-0.31	-0.47	-0.16	2444	1
phi[324,1]	3.62	3.57	3.66	2276	1
phi[324,2]	-1.81	-1.89	-1.72	2532	1
phi[324,3]	-0.15	-0.26	-0.04	2425	1
phi[324,4]	-0.07	-0.23	0.08	2560	1
phi[325,1]	3.64	3.6	3.69	2692	1
phi[325,2]	-1.76	-1.83	-1.69	2700	1
phi[325,3]	-0.32	-0.4	-0.23	2425	1
phi[325,4]	-0.11	-0.24	0.02	2521	1
phi[326,1]	3.61	3.57	3.64	2539	1
phi[326,2]	-2.23	-2.31	-2.15	2700	1
phi[326,3]	-0.45	-0.56	-0.34	2277	1
phi[326,4]	0.01	-0.13	0.16	2572	1
phi[327,1]	3.52	3.48	3.56	2582	1
phi[327,2]	-2.38	-2.47	-2.29	2379	1
phi[327,3]	-0.11	-0.22	0.01	2411	1
phi[327,4]	0.27	0.12	0.42	2505	1
phi[328,1]	3.69	3.65	3.72	2431	1
phi[328,2]	-2.27	-2.34	-2.19	2559	1
phi[328,3]	-0.36	-0.46	-0.26	2309	1
phi[328,4]	-0.04	-0.17	0.09	2529	1
phi[329,1]	3.63	3.59	3.67	2700	1
phi[329,2]	-2.23	-2.32	-2.15	2700	1
phi[329,3]	-0.3	-0.42	-0.19	2516	1
phi[329,4]	0.07	-0.08	0.24	2700	1
phi[330,1]	3.56	3.53	3.59	2700	1
phi[330,2]	-2.53	-2.61	-2.45	2700	1
phi[330,3]	0.03	-0.09	0.15	2700	1
phi[330,4]	0.48	0.31	0.64	2599	1
phi[331,1]	3.48	3.45	3.51	2601	1
phi[331,2]	-2.51	-2.59	-2.43	2615	1
phi[331,3]	-0.39	-0.51	-0.27	2392	1
phi[331,4]	0.15	0.01	0.31	2446	1
phi[332,1]	3.67	3.64	3.71	2373	1
phi[332,2]	-2.3	-2.38	-2.23	2700	1
phi[332,3]	-0.41	-0.51	-0.3	2266	1
phi[332,4]	0.08	-0.06	0.22	2438	1
phi[333,1]	3.6	3.56	3.63	2576	1
phi[333,2]	-2.14	-2.22	-2.06	2697	1
phi[333,3]	-0.42	-0.51	-0.33	2339	1
phi[333,4]	-0.25	-0.38	-0.12	2680	1
phi[334,1]	3.58	3.54	3.62	2700	1
phi[334,2]	-2.14	-2.22	-2.06	2700	1
phi[334,3]	-0.45	-0.58	-0.32	2472	1
phi[334,4]	0.21	0.04	0.38	2465	1
phi[335,1]	3.66	3.62	3.7	2700	1
phi[335,2]	-2.23	-2.31	-2.14	2700	1
phi[335,3]	-0.38	-0.48	-0.29	2239	1
phi[335,4]	-0.17	-0.31	-0.03	2467	1
phi[336,1]	3.57	3.53	3.61	2700	1
phi[336,2]	-2.15	-2.23	-2.07	2700	1
phi[336,3]	-0.77	-0.89	-0.64	2700	1
phi[336,4]	0.11	-0.06	0.28	2700	1
phi[337,1]	3.74	3.7	3.78	2629	1
phi[337,2]	-2.06	-2.14	-1.99	2631	1
phi[337,3]	-0.37	-0.47	-0.26	2290	1
phi[337,4]	0.04	-0.1	0.19	2324	1
phi[338,1]	3.71	3.67	3.75	2341	1
phi[338,2]	-2.07	-2.15	-2	2564	1
phi[338,3]	-0.38	-0.49	-0.27	2039	1
phi[338,4]	0.02	-0.12	0.17	2361	1
phi[339,1]	3.8	3.76	3.84	2608	1
phi[339,2]	-2.19	-2.29	-2.09	2675	1
phi[339,3]	-0.31	-0.42	-0.19	2534	1
phi[339,4]	0.12	-0.04	0.28	2496	1
phi[340,1]	3.73	3.69	3.77	2584	1
phi[340,2]	-2.24	-2.32	-2.16	2654	1
phi[340,3]	-0.89	-0.99	-0.78	2451	1
phi[340,4]	-0.33	-0.48	-0.19	2657	1
phi[341,1]	3.69	3.65	3.73	2542	1
phi[341,2]	-2.18	-2.25	-2.11	2700	1
phi[341,3]	-0.38	-0.48	-0.28	2445	1
phi[341,4]	-0.15	-0.29	-0.01	2447	1
phi[342,1]	3.72	3.68	3.76	2528	1
phi[342,2]	-2.16	-2.23	-2.08	2544	1
phi[342,3]	-0.78	-0.88	-0.68	2330	1
phi[342,4]	-0.39	-0.53	-0.26	2440	1
phi[343,1]	3.66	3.62	3.7	2449	1
phi[343,2]	-2.2	-2.28	-2.12	2700	1
phi[343,3]	-0.24	-0.33	-0.15	2428	1
phi[343,4]	-0.09	-0.22	0.04	2612	1
phi[344,1]	3.73	3.7	3.77	2656	1
phi[344,2]	-2.2	-2.28	-2.12	2700	1
phi[344,3]	-0.55	-0.65	-0.44	2204	1
phi[344,4]	-0.25	-0.39	-0.11	2233	1
phi[345,1]	3.68	3.65	3.72	2568	1
phi[345,2]	-2.19	-2.27	-2.11	2700	1
phi[345,3]	-0.47	-0.57	-0.37	2330	1
phi[345,4]	-0.28	-0.43	-0.14	2700	1
phi[346,1]	3.64	3.6	3.67	2468	1
phi[346,2]	-2.15	-2.23	-2.08	2700	1
phi[346,3]	-0.49	-0.58	-0.39	2093	1
phi[346,4]	-0.19	-0.32	-0.05	2700	1
phi[347,1]	3.58	3.54	3.62	2377	1
phi[347,2]	-2.19	-2.27	-2.11	2700	1
phi[347,3]	-0.43	-0.53	-0.33	2191	1
phi[347,4]	-0.29	-0.42	-0.15	2536	1
phi[348,1]	3.7	3.66	3.73	2535	1
phi[348,2]	-2.2	-2.28	-2.13	2700	1
phi[348,3]	-0.4	-0.49	-0.3	2428	1
phi[348,4]	-0.23	-0.36	-0.09	2408	1
phi[349,1]	3.55	3.51	3.58	2700	1
phi[349,2]	-2.23	-2.31	-2.14	2700	1
phi[349,3]	-0.47	-0.57	-0.37	2410	1
phi[349,4]	-0.29	-0.43	-0.16	2700	1
phi[350,1]	3.59	3.55	3.62	2588	1
phi[350,2]	-2.22	-2.3	-2.14	2573	1
phi[350,3]	-0.57	-0.67	-0.47	2398	1
phi[350,4]	-0.27	-0.4	-0.13	2519	1
phi[351,1]	3.68	3.64	3.71	2483	1
phi[351,2]	-2.21	-2.29	-2.13	2640	1
phi[351,3]	-0.59	-0.69	-0.49	2176	1
phi[351,4]	-0.22	-0.36	-0.07	2501	1
phi[352,1]	3.61	3.58	3.65	2593	1
phi[352,2]	-2.37	-2.45	-2.29	2600	1
phi[352,3]	-0.38	-0.49	-0.28	2382	1
phi[352,4]	0.02	-0.12	0.17	2447	1
phi[353,1]	3.53	3.49	3.56	2700	1
phi[353,2]	-2.23	-2.31	-2.15	2700	1
phi[353,3]	-0.32	-0.41	-0.22	2451	1
phi[353,4]	-0.13	-0.26	0.01	2540	1
phi[354,1]	3.6	3.56	3.64	2461	1
phi[354,2]	-2.2	-2.28	-2.13	2498	1
phi[354,3]	-0.48	-0.58	-0.39	2217	1
phi[354,4]	-0.17	-0.3	-0.04	2314	1
phi[355,1]	3.59	3.56	3.63	2608	1
phi[355,2]	-2.17	-2.26	-2.09	2700	1
phi[355,3]	-0.38	-0.48	-0.28	2336	1
phi[355,4]	-0.25	-0.39	-0.11	2633	1
phi[356,1]	3.5	3.46	3.54	2502	1
phi[356,2]	-2.25	-2.33	-2.16	2490	1
phi[356,3]	-0.36	-0.46	-0.26	2459	1
phi[356,4]	-0.24	-0.39	-0.09	2523	1
phi[357,1]	3.69	3.66	3.73	2474	1
phi[357,2]	-2.26	-2.35	-2.18	2543	1
phi[357,3]	-0.69	-0.8	-0.57	2684	1
phi[357,4]	-0.28	-0.44	-0.13	2700	1
phi[358,1]	3.65	3.61	3.68	2383	1
phi[358,2]	-2.38	-2.47	-2.3	2319	1
phi[358,3]	-0.23	-0.34	-0.12	2700	1
phi[358,4]	0.09	-0.06	0.23	2700	1
phi[359,1]	3.7	3.66	3.74	2564	1
phi[359,2]	-2.24	-2.33	-2.16	2700	1
phi[359,3]	-0.36	-0.46	-0.26	1992	1
phi[359,4]	-0.18	-0.32	-0.04	2116	1
phi[360,1]	3.67	3.63	3.7	2664	1
phi[360,2]	-2.19	-2.27	-2.11	2700	1
phi[360,3]	-0.46	-0.55	-0.36	1986	1
phi[360,4]	-0.24	-0.38	-0.1	2621	1
phi[361,1]	3.65	3.61	3.69	2274	1
phi[361,2]	-2.16	-2.23	-2.08	2700	1
phi[361,3]	-0.46	-0.55	-0.36	1888	1
phi[361,4]	-0.24	-0.37	-0.11	2068	1
phi[362,1]	3.65	3.61	3.69	2478	1
phi[362,2]	-2.13	-2.21	-2.05	2328	1
phi[362,3]	-0.45	-0.54	-0.34	2648	1
phi[362,4]	-0.2	-0.33	-0.06	2620	1
phi[363,1]	3.66	3.62	3.7	2529	1
phi[363,2]	-2.17	-2.26	-2.09	2554	1
phi[363,3]	-0.35	-0.44	-0.25	2700	1
phi[363,4]	-0.18	-0.31	-0.04	2621	1
phi[364,1]	3.62	3.58	3.65	2524	1
phi[364,2]	-2.19	-2.27	-2.11	2538	1
phi[364,3]	-0.26	-0.36	-0.17	2178	1
phi[364,4]	-0.09	-0.23	0.04	2345	1
phi[365,1]	3.71	3.68	3.75	2120	1
phi[365,2]	-2.29	-2.37	-2.21	2700	1
phi[365,3]	-0.34	-0.43	-0.24	2316	1
phi[365,4]	-0.05	-0.19	0.09	2518	1
phi[366,1]	3.66	3.62	3.69	2368	1
phi[366,2]	-2.19	-2.27	-2.11	2685	1
phi[366,3]	-0.28	-0.37	-0.18	2345	1
phi[366,4]	-0.15	-0.28	-0.01	2700	1
phi[367,1]	3.64	3.61	3.68	2572	1
phi[367,2]	-2.28	-2.36	-2.2	2656	1
phi[367,3]	-0.24	-0.35	-0.12	2498	1
phi[367,4]	0.06	-0.09	0.22	2573	1
phi[368,1]	3.59	3.55	3.63	2651	1
phi[368,2]	-2.3	-2.4	-2.21	2700	1
phi[368,3]	-0.46	-0.64	-0.3	2545	1
phi[368,4]	0.02	-0.2	0.23	2462	1
phi[369,1]	3.62	3.58	3.66	2547	1
phi[369,2]	-2.3	-2.37	-2.22	2445	1
phi[369,3]	-0.18	-0.29	-0.07	2394	1
phi[369,4]	0	-0.14	0.15	2229	1
phi[370,1]	3.64	3.61	3.68	2520	1
phi[370,2]	-2.34	-2.41	-2.27	2486	1
phi[370,3]	-0.37	-0.47	-0.27	2162	1
phi[370,4]	-0.13	-0.26	0.01	2233	1
phi[371,1]	3.63	3.59	3.66	2700	1
phi[371,2]	-2.43	-2.51	-2.35	2700	1
phi[371,3]	-0.1	-0.21	0.01	2373	1
phi[371,4]	0.06	-0.1	0.22	2475	1
phi[372,1]	3.57	3.54	3.6	2700	1
phi[372,2]	-2.51	-2.6	-2.43	2646	1
phi[372,3]	-0.16	-0.28	-0.04	2389	1
phi[372,4]	0.14	-0.02	0.3	2382	1
phi[373,1]	3.64	3.6	3.67	2321	1
phi[373,2]	-2.45	-2.53	-2.38	2640	1
phi[373,3]	-0.24	-0.34	-0.13	2280	1
phi[373,4]	0.09	-0.05	0.23	2450	1
phi[374,1]	3.67	3.63	3.7	2499	1
phi[374,2]	-2.3	-2.38	-2.23	2700	1
phi[374,3]	-0.41	-0.53	-0.29	2005	1
phi[374,4]	0.1	-0.06	0.26	2016	1
phi[375,1]	3.65	3.61	3.68	2380	1
phi[375,2]	-2.24	-2.31	-2.16	2700	1
phi[375,3]	-0.08	-0.16	0.01	2388	1
phi[375,4]	-0.03	-0.15	0.09	2458	1
phi[376,1]	3.63	3.6	3.67	2550	1
phi[376,2]	-2.23	-2.31	-2.15	2571	1
phi[376,3]	0.08	-0.01	0.19	2358	1
phi[376,4]	-0.06	-0.2	0.08	2411	1
phi[377,1]	3.62	3.59	3.66	2460	1
phi[377,2]	-2.14	-2.21	-2.06	2514	1
phi[377,3]	-0.35	-0.44	-0.26	2140	1
phi[377,4]	-0.23	-0.36	-0.1	2353	1
phi[378,1]	3.64	3.6	3.68	2700	1
phi[378,2]	-2.19	-2.27	-2.11	2700	1
phi[378,3]	-0.06	-0.16	0.04	2144	1
phi[378,4]	-0.07	-0.2	0.07	2421	1
phi[379,1]	3.68	3.65	3.72	2529	1
phi[379,2]	-2.27	-2.36	-2.19	2700	1
phi[379,3]	-0.1	-0.2	0	2355	1
phi[379,4]	-0.08	-0.22	0.07	2541	1
phi[380,1]	3.6	3.57	3.64	2519	1
phi[380,2]	-2.29	-2.37	-2.22	2673	1
phi[380,3]	-0.34	-0.45	-0.24	2029	1
phi[380,4]	-0.06	-0.21	0.08	2044	1
phi[381,1]	3.68	3.65	3.72	2498	1
phi[381,2]	-2.34	-2.42	-2.27	2700	1
phi[381,3]	-0.06	-0.15	0.04	1799	1
phi[381,4]	-0.04	-0.17	0.1	2202	1
phi[382,1]	3.66	3.63	3.7	2700	1
phi[382,2]	-2.33	-2.42	-2.25	2700	1
phi[382,3]	-0.05	-0.15	0.05	2513	1
phi[382,4]	-0.01	-0.16	0.14	2474	1
phi[383,1]	3.72	3.68	3.76	2177	1
phi[383,2]	-2.35	-2.42	-2.27	2700	1
phi[383,3]	-0.08	-0.18	0	2335	1
phi[383,4]	-0.03	-0.16	0.1	2333	1
phi[384,1]	3.65	3.61	3.69	2700	1
phi[384,2]	-2.16	-2.24	-2.08	2700	1
phi[384,3]	-0.28	-0.38	-0.18	2215	1
phi[384,4]	-0.07	-0.22	0.07	2633	1
phi[385,1]	3.65	3.62	3.69	2029	1
phi[385,2]	-2.23	-2.31	-2.15	2637	1
phi[385,3]	0.05	-0.05	0.15	1965	1
phi[385,4]	-0.05	-0.19	0.1	2210	1
phi[386,1]	3.67	3.63	3.7	2461	1
phi[386,2]	-2.22	-2.3	-2.14	2700	1
phi[386,3]	-0.1	-0.2	-0.01	2184	1
phi[386,4]	-0.15	-0.28	-0.02	2245	1
phi[387,1]	3.67	3.63	3.71	2291	1
phi[387,2]	-2.27	-2.34	-2.2	2700	1
phi[387,3]	0.02	-0.07	0.11	1634	1
phi[387,4]	-0.06	-0.19	0.08	1871	1
phi[388,1]	3.64	3.6	3.68	2468	1
phi[388,2]	-2.17	-2.24	-2.1	2700	1
phi[388,3]	-0.47	-0.55	-0.38	2260	1
phi[388,4]	-0.32	-0.45	-0.2	2457	1
phi[389,1]	3.67	3.63	3.7	2476	1
phi[389,2]	-2.17	-2.24	-2.1	2700	1
phi[389,3]	-0.16	-0.25	-0.07	2321	1
phi[389,4]	-0.22	-0.34	-0.08	2491	1
phi[390,1]	3.64	3.6	3.68	2530	1
phi[390,2]	-2.16	-2.24	-2.08	2700	1
phi[390,3]	0.01	-0.08	0.11	2139	1
phi[390,4]	-0.03	-0.17	0.1	2191	1
phi[391,1]	3.65	3.61	3.69	2437	1
phi[391,2]	-2.18	-2.26	-2.09	2428	1
phi[391,3]	0.07	-0.03	0.17	2268	1
phi[391,4]	-0.01	-0.16	0.13	2515	1
phi[392,1]	3.63	3.59	3.67	2597	1
phi[392,2]	-2.16	-2.25	-2.08	2545	1
phi[392,3]	0.07	-0.03	0.17	2186	1
phi[392,4]	-0.01	-0.15	0.14	2348	1
phi[393,1]	3.66	3.62	3.69	2453	1
phi[393,2]	-2.2	-2.28	-2.12	2677	1
phi[393,3]	-0.09	-0.19	0.01	2264	1
phi[393,4]	-0.09	-0.23	0.04	2700	1
phi[394,1]	3.59	3.55	3.62	2496	1
phi[394,2]	-2.19	-2.27	-2.1	2700	1
phi[394,3]	0.01	-0.09	0.12	2149	1
phi[394,4]	-0.06	-0.19	0.09	2339	1
phi[395,1]	3.65	3.61	3.68	2425	1
phi[395,2]	-2.16	-2.24	-2.08	2653	1
phi[395,3]	-0.19	-0.28	-0.09	2049	1
phi[395,4]	-0.18	-0.31	-0.04	2249	1
phi[396,1]	3.69	3.65	3.73	2446	1
phi[396,2]	-2.22	-2.3	-2.14	2069	1
phi[396,3]	-0.26	-0.35	-0.16	2260	1
phi[396,4]	-0.17	-0.3	-0.04	2444	1
phi[397,1]	3.67	3.62	3.71	2054	1
phi[397,2]	-2.1	-2.17	-2.03	2629	1
phi[397,3]	-0.11	-0.2	-0.02	2101	1
phi[397,4]	-0.19	-0.31	-0.06	2571	1
phi[398,1]	3.51	3.47	3.55	2548	1
phi[398,2]	-2.22	-2.31	-2.14	2616	1
phi[398,3]	-0.1	-0.21	0	2427	1
phi[398,4]	-0.15	-0.3	0	2566	1
phi[399,1]	3.65	3.6	3.68	2564	1
phi[399,2]	-2.2	-2.28	-2.11	2700	1
phi[399,3]	-0.59	-0.69	-0.49	2318	1
phi[399,4]	-0.23	-0.37	-0.09	2487	1
phi[400,1]	3.65	3.62	3.69	2700	1
phi[400,2]	-2.23	-2.31	-2.15	2700	1
phi[400,3]	-0.09	-0.2	0	2370	1
phi[400,4]	-0.08	-0.22	0.07	2499	1
phi[401,1]	3.65	3.61	3.69	2679	1
phi[401,2]	-2.28	-2.36	-2.2	2700	1
phi[401,3]	-0.2	-0.3	-0.09	2390	1
phi[401,4]	-0.1	-0.24	0.05	2543	1
phi[402,1]	3.66	3.62	3.7	2620	1
phi[402,2]	-2.22	-2.3	-2.14	2565	1
phi[402,3]	-0.24	-0.34	-0.15	2228	1
phi[402,4]	-0.16	-0.3	-0.02	2494	1
phi[403,1]	3.62	3.59	3.66	2411	1
phi[403,2]	-2.25	-2.33	-2.18	2564	1
phi[403,3]	-0.25	-0.34	-0.15	2401	1
phi[403,4]	-0.17	-0.31	-0.03	2563	1
phi[404,1]	3.64	3.6	3.68	2598	1
phi[404,2]	-2.2	-2.28	-2.12	2700	1
phi[404,3]	-0.19	-0.29	-0.09	2252	1
phi[404,4]	-0.11	-0.25	0.03	2390	1
phi[405,1]	3.65	3.61	3.68	2321	1
phi[405,2]	-2.21	-2.29	-2.14	2700	1
phi[405,3]	-0.08	-0.17	0.02	2344	1
phi[405,4]	-0.01	-0.15	0.12	2475	1
phi[406,1]	3.63	3.6	3.67	2407	1
phi[406,2]	-2.22	-2.3	-2.14	2700	1
phi[406,3]	-0.04	-0.14	0.06	1962	1
phi[406,4]	0.04	-0.1	0.18	2242	1
phi[407,1]	3.65	3.61	3.69	2394	1
phi[407,2]	-2.22	-2.3	-2.14	2700	1
phi[407,3]	0	-0.11	0.1	2277	1
phi[407,4]	0.02	-0.12	0.16	2392	1
phi[408,1]	3.65	3.61	3.68	2487	1
phi[408,2]	-2.18	-2.25	-2.1	2700	1
phi[408,3]	-0.12	-0.21	-0.03	2492	1
phi[408,4]	-0.1	-0.23	0.04	2490	1
phi[409,1]	3.66	3.62	3.7	2700	1
phi[409,2]	-2.24	-2.33	-2.15	2262	1
phi[409,3]	-0.01	-0.11	0.1	2452	1
phi[409,4]	-0.04	-0.18	0.11	2506	1
phi[410,1]	3.63	3.59	3.67	2700	1
phi[410,2]	-2.24	-2.33	-2.16	2700	1
phi[410,3]	0.18	0.08	0.29	2402	1
phi[410,4]	0.01	-0.13	0.15	2479	1
phi[411,1]	3.61	3.57	3.65	2673	1
phi[411,2]	-2.21	-2.29	-2.12	2700	1
phi[411,3]	-0.02	-0.11	0.08	1913	1
phi[411,4]	-0.02	-0.15	0.12	2015	1
phi[412,1]	3.66	3.62	3.7	2307	1
phi[412,2]	-2.12	-2.2	-2.05	2419	1
phi[412,3]	-0.16	-0.25	-0.07	2223	1
phi[412,4]	-0.19	-0.32	-0.06	2409	1
phi[413,1]	3.65	3.61	3.69	2700	1
phi[413,2]	-2.17	-2.26	-2.09	2700	1
phi[413,3]	-0.09	-0.2	0.01	2118	1
phi[413,4]	-0.16	-0.32	-0.01	2124	1
phi[414,1]	3.6	3.56	3.64	2700	1
phi[414,2]	-2.25	-2.34	-2.17	2498	1
phi[414,3]	0.05	-0.05	0.15	2426	1
phi[414,4]	-0.04	-0.17	0.1	2384	1
phi[415,1]	3.67	3.63	3.71	2218	1
phi[415,2]	-2.15	-2.23	-2.07	2700	1
phi[415,3]	-0.15	-0.24	-0.05	2277	1
phi[415,4]	-0.11	-0.23	0.02	2337	1
phi[416,1]	3.63	3.59	3.66	2552	1
phi[416,2]	-2.26	-2.34	-2.17	2700	1
phi[416,3]	0	-0.1	0.1	2297	1
phi[416,4]	-0.05	-0.19	0.1	2485	1
phi[417,1]	3.64	3.6	3.68	2513	1
phi[417,2]	-2.22	-2.3	-2.14	2619	1
phi[417,3]	-0.05	-0.15	0.05	2282	1
phi[417,4]	-0.1	-0.24	0.04	2384	1
phi[418,1]	3.67	3.63	3.71	2582	1
phi[418,2]	-2.16	-2.24	-2.07	2567	1
phi[418,3]	-0.17	-0.27	-0.07	2625	1
phi[418,4]	-0.17	-0.31	-0.03	2374	1
phi[419,1]	3.65	3.61	3.69	2401	1
phi[419,2]	-2.21	-2.28	-2.13	2488	1
phi[419,3]	-0.11	-0.21	-0.02	2244	1
phi[419,4]	-0.05	-0.19	0.09	2451	1
phi[420,1]	3.68	3.64	3.72	2539	1
phi[420,2]	-2.23	-2.3	-2.15	2700	1
phi[420,3]	-0.08	-0.17	0.01	2442	1
phi[420,4]	-0.09	-0.22	0.03	2700	1
phi[421,1]	3.68	3.64	3.72	2209	1
phi[421,2]	-2.22	-2.3	-2.14	2404	1
phi[421,3]	-0.04	-0.14	0.05	1781	1
phi[421,4]	-0.03	-0.15	0.1	1842	1
phi[422,1]	3.65	3.61	3.69	2695	1
phi[422,2]	-2.2	-2.28	-2.12	2700	1
phi[422,3]	-0.27	-0.37	-0.16	2233	1
phi[422,4]	-0.18	-0.31	-0.03	2439	1
phi[423,1]	3.69	3.64	3.72	2376	1
phi[423,2]	-2.15	-2.23	-2.07	2593	1
phi[423,3]	-0.15	-0.24	-0.05	2287	1
phi[423,4]	-0.11	-0.25	0.02	2323	1
phi[424,1]	3.65	3.61	3.69	2520	1
phi[424,2]	-2.26	-2.33	-2.19	2636	1
phi[424,3]	-0.45	-0.55	-0.35	2284	1
phi[424,4]	-0.15	-0.29	0	2560	1
phi[425,1]	3.64	3.61	3.68	2410	1
phi[425,2]	-2.24	-2.31	-2.16	2604	1
phi[425,3]	-0.17	-0.26	-0.08	2183	1
phi[425,4]	-0.11	-0.24	0.02	2553	1
phi[426,1]	3.65	3.61	3.69	2347	1
phi[426,2]	-2.22	-2.3	-2.13	2483	1
phi[426,3]	-0.07	-0.17	0.03	2409	1
phi[426,4]	-0.06	-0.2	0.07	2457	1
phi[427,1]	3.64	3.6	3.67	2251	1
phi[427,2]	-2.19	-2.27	-2.11	2700	1
phi[427,3]	-0.08	-0.17	0.02	1939	1
phi[427,4]	-0.07	-0.21	0.06	2149	1
phi[428,1]	3.67	3.63	3.71	2316	1
phi[428,2]	-2.08	-2.15	-2	2700	1
phi[428,3]	-0.21	-0.3	-0.12	2161	1
phi[428,4]	-0.19	-0.32	-0.07	2388	1
phi[429,1]	3.66	3.62	3.7	2219	1
phi[429,2]	-2.33	-2.4	-2.26	2700	1
phi[429,3]	-0.23	-0.31	-0.15	2229	1
phi[429,4]	-0.12	-0.23	0	2431	1
phi[430,1]	3.59	3.55	3.63	2542	1
phi[430,2]	-2.29	-2.38	-2.2	2677	1
phi[430,3]	0	-0.11	0.1	2141	1
phi[430,4]	-0.06	-0.2	0.09	2287	1
phi[431,1]	3.67	3.63	3.7	2094	1
phi[431,2]	-2.21	-2.28	-2.13	2623	1
phi[431,3]	-0.26	-0.35	-0.16	2230	1
phi[431,4]	-0.17	-0.3	-0.04	2590	1
phi[432,1]	3.64	3.61	3.68	2563	1
phi[432,2]	-2.25	-2.34	-2.17	2672	1
phi[432,3]	0.06	-0.04	0.15	2069	1
phi[432,4]	0.01	-0.12	0.15	1819	1
phi[433,1]	3.68	3.64	3.72	2388	1
phi[433,2]	-2.21	-2.29	-2.13	2639	1
phi[433,3]	-0.36	-0.46	-0.26	2184	1
phi[433,4]	-0.2	-0.33	-0.06	2294	1
phi[434,1]	3.66	3.62	3.7	2285	1
phi[434,2]	-2.25	-2.33	-2.17	2700	1
phi[434,3]	-0.12	-0.22	-0.02	1909	1
phi[434,4]	-0.11	-0.25	0.02	1928	1
phi[435,1]	3.68	3.64	3.72	2166	1
phi[435,2]	-2.18	-2.26	-2.11	2251	1
phi[435,3]	-0.26	-0.35	-0.17	2171	1
phi[435,4]	-0.15	-0.28	-0.02	2200	1
phi[436,1]	3.69	3.65	3.73	2322	1
phi[436,2]	-2.13	-2.21	-2.05	2650	1
phi[436,3]	-0.34	-0.43	-0.24	2076	1
phi[436,4]	-0.24	-0.36	-0.11	2289	1
phi[437,1]	3.69	3.65	3.73	2426	1
phi[437,2]	-2.21	-2.29	-2.13	2700	1
phi[437,3]	-0.05	-0.14	0.04	1906	1
phi[437,4]	-0.04	-0.17	0.09	2084	1
phi[438,1]	3.67	3.64	3.71	2493	1
phi[438,2]	-2.24	-2.32	-2.16	2656	1
phi[438,3]	0.01	-0.08	0.1	2197	1
phi[438,4]	0	-0.13	0.13	2265	1
phi[439,1]	3.67	3.63	3.71	2621	1
phi[439,2]	-2.22	-2.31	-2.14	2424	1
phi[439,3]	-0.03	-0.12	0.07	2520	1
phi[439,4]	-0.06	-0.2	0.08	2332	1
phi[440,1]	3.66	3.62	3.69	2637	1
phi[440,2]	-2.3	-2.39	-2.22	2658	1
phi[440,3]	-0.19	-0.29	-0.08	2418	1
phi[440,4]	-0.06	-0.21	0.08	2573	1
phi[441,1]	3.63	3.59	3.67	2346	1
phi[441,2]	-2.19	-2.27	-2.11	2346	1
phi[441,3]	0.03	-0.07	0.13	2481	1
phi[441,4]	-0.14	-0.29	-0.01	2335	1
phi[442,1]	3.58	3.53	3.62	2601	1
phi[442,2]	-2.23	-2.32	-2.13	2700	1
phi[442,3]	0.02	-0.09	0.13	2252	1
phi[442,4]	-0.07	-0.22	0.09	2298	1
phi[443,1]	3.72	3.68	3.76	2415	1
phi[443,2]	-2.16	-2.24	-2.07	2700	1
phi[443,3]	-0.18	-0.28	-0.08	2365	1
phi[443,4]	-0.2	-0.34	-0.05	2429	1
phi[444,1]	3.61	3.57	3.64	2614	1
phi[444,2]	-2.27	-2.34	-2.18	2700	1
phi[444,3]	-0.02	-0.13	0.08	2148	1
phi[444,4]	0.03	-0.12	0.17	2464	1
phi[445,1]	3.69	3.65	3.73	2700	1
phi[445,2]	-2.25	-2.34	-2.16	2562	1
phi[445,3]	-0.02	-0.12	0.09	2272	1
phi[445,4]	-0.07	-0.22	0.07	2700	1
phi[446,1]	3.65	3.61	3.69	2414	1
phi[446,2]	-2.14	-2.22	-2.06	2700	1
phi[446,3]	-0.13	-0.23	-0.03	2080	1
phi[446,4]	-0.17	-0.31	-0.03	2195	1
phi[447,1]	3.65	3.61	3.68	2406	1
phi[447,2]	-2.13	-2.21	-2.06	2589	1
phi[447,3]	-0.07	-0.16	0.02	2485	1
phi[447,4]	-0.11	-0.24	0.03	2666	1
phi[448,1]	3.68	3.64	3.72	2588	1
phi[448,2]	-2.2	-2.28	-2.11	2574	1
phi[448,3]	0.02	-0.08	0.12	2180	1
phi[448,4]	-0.05	-0.2	0.08	2318	1
phi[449,1]	3.66	3.63	3.7	2700	1
phi[449,2]	-2.23	-2.31	-2.15	2700	1
phi[449,3]	-0.19	-0.29	-0.09	2135	1
phi[449,4]	-0.06	-0.19	0.07	2153	1
phi[450,1]	3.63	3.59	3.67	2610	1
phi[450,2]	-2.21	-2.29	-2.13	2700	1
phi[450,3]	0	-0.1	0.09	2131	1
phi[450,4]	-0.08	-0.22	0.05	2209	1
phi[451,1]	3.63	3.59	3.66	2700	1
phi[451,2]	-2.39	-2.46	-2.31	2535	1
phi[451,3]	-0.21	-0.31	-0.11	2326	1
phi[451,4]	-0.15	-0.29	-0.02	2307	1
phi[452,1]	3.62	3.59	3.66	2430	1
phi[452,2]	-2.32	-2.39	-2.24	2700	1
phi[452,3]	-0.46	-0.58	-0.33	2508	1
phi[452,4]	0	-0.15	0.17	2484	1
phi[453,1]	3.49	3.45	3.52	2627	1
phi[453,2]	-2.25	-2.31	-2.2	2700	1
phi[453,3]	-0.53	-0.62	-0.45	2059	1
phi[453,4]	-0.44	-0.57	-0.31	2494	1
phi[454,1]	3.42	3.39	3.45	2614	1
phi[454,2]	-2.5	-2.55	-2.44	2700	1
phi[454,3]	-0.48	-0.56	-0.4	2156	1
phi[454,4]	-0.34	-0.45	-0.24	2323	1
phi[455,1]	3.56	3.52	3.59	2627	1
phi[455,2]	-2.05	-2.1	-1.99	2700	1
phi[455,3]	-0.11	-0.2	-0.02	2177	1
phi[455,4]	-0.07	-0.18	0.05	2145	1
phi[456,1]	3.49	3.45	3.53	2291	1
phi[456,2]	-2.3	-2.35	-2.25	2583	1
phi[456,3]	-0.13	-0.21	-0.05	2199	1
phi[456,4]	-0.15	-0.25	-0.05	2513	1
phi[457,1]	3.55	3.52	3.58	2261	1
phi[457,2]	-2.06	-2.12	-2	2700	1
phi[457,3]	-0.3	-0.39	-0.21	2144	1
phi[457,4]	-0.23	-0.35	-0.11	2620	1
phi[458,1]	3.43	3.4	3.46	2700	1
phi[458,2]	-2.09	-2.15	-2.04	2313	1
phi[458,3]	-0.5	-0.59	-0.41	2478	1
phi[458,4]	-0.28	-0.4	-0.16	2304	1
phi[459,1]	3.41	3.37	3.44	2374	1
phi[459,2]	-2.25	-2.3	-2.2	2700	1
phi[459,3]	-0.3	-0.38	-0.22	2310	1
phi[459,4]	-0.21	-0.3	-0.11	2357	1
phi[460,1]	3.57	3.54	3.61	2252	1
phi[460,2]	-2.32	-2.38	-2.26	2700	1
phi[460,3]	-0.46	-0.55	-0.37	2411	1
phi[460,4]	-0.34	-0.46	-0.22	2474	1
phi[461,1]	3.35	3.32	3.39	2632	1
phi[461,2]	-2.28	-2.34	-2.23	2662	1
phi[461,3]	-0.33	-0.41	-0.25	2356	1
phi[461,4]	-0.22	-0.32	-0.12	2389	1
phi[462,1]	3.47	3.44	3.51	2351	1
phi[462,2]	-2.1	-2.15	-2.05	2700	1
phi[462,3]	-0.48	-0.56	-0.4	2297	1
phi[462,4]	-0.31	-0.4	-0.2	2465	1
phi[463,1]	3.37	3.33	3.41	2068	1
phi[463,2]	-2.23	-2.27	-2.18	2700	1
phi[463,3]	-0.43	-0.5	-0.36	2014	1
phi[463,4]	-0.3	-0.39	-0.22	2364	1
phi[464,1]	3.36	3.32	3.39	2700	1
phi[464,2]	-1.98	-2.04	-1.93	2700	1
phi[464,3]	-0.69	-0.78	-0.6	2178	1
phi[464,4]	-0.29	-0.4	-0.18	2700	1
phi[465,1]	3.49	3.46	3.52	2475	1
phi[465,2]	-2.16	-2.21	-2.1	2655	1
phi[465,3]	-0.44	-0.53	-0.35	2036	1
phi[465,4]	-0.29	-0.42	-0.17	2329	1
phi[466,1]	3.59	3.55	3.63	2066	1
phi[466,2]	-2.18	-2.23	-2.14	2153	1
phi[466,3]	-0.34	-0.42	-0.26	2242	1
phi[466,4]	-0.18	-0.27	-0.09	2072	1
phi[467,1]	3.45	3.41	3.48	2476	1
phi[467,2]	-2.32	-2.37	-2.26	2670	1
phi[467,3]	-0.17	-0.25	-0.1	1805	1
phi[467,4]	-0.19	-0.3	-0.08	2028	1
phi[468,1]	3.53	3.5	3.56	2700	1
phi[468,2]	-2.25	-2.31	-2.19	2700	1
phi[468,3]	-0.2	-0.29	-0.1	1767	1
phi[468,4]	-0.2	-0.33	-0.08	1939	1
phi[469,1]	3.45	3.42	3.49	2413	1
phi[469,2]	-2.27	-2.32	-2.22	2362	1
phi[469,3]	0.03	-0.05	0.11	2129	1
phi[469,4]	-0.02	-0.13	0.09	2206	1
phi[470,1]	3.52	3.48	3.56	2206	1
phi[470,2]	-2.21	-2.25	-2.16	2664	1
phi[470,3]	-0.21	-0.29	-0.14	1838	1
phi[470,4]	-0.2	-0.3	-0.11	1911	1
phi[471,1]	3.43	3.4	3.47	2157	1
phi[471,2]	-2.29	-2.34	-2.24	2700	1
phi[471,3]	-0.63	-0.72	-0.55	2385	1
phi[471,4]	-0.5	-0.61	-0.39	2605	1
phi[472,1]	3.46	3.43	3.49	2622	1
phi[472,2]	-2.35	-2.4	-2.3	2679	1
phi[472,3]	-0.29	-0.37	-0.21	2097	1
phi[472,4]	-0.19	-0.29	-0.09	2577	1
phi[473,1]	3.67	3.64	3.7	2063	1
phi[473,2]	-2.36	-2.42	-2.3	2700	1
phi[473,3]	-0.2	-0.29	-0.11	2002	1
phi[473,4]	-0.23	-0.34	-0.11	2149	1
phi[474,1]	3.5	3.46	3.53	2440	1
phi[474,2]	-2.31	-2.36	-2.26	2369	1
phi[474,3]	-0.51	-0.59	-0.42	2306	1
phi[474,4]	-0.31	-0.41	-0.2	2236	1
phi[475,1]	3.42	3.38	3.45	2083	1
phi[475,2]	-2.22	-2.26	-2.17	2625	1
phi[475,3]	-0.1	-0.17	-0.02	2049	1
phi[475,4]	-0.07	-0.16	0.03	2354	1
phi[476,1]	3.45	3.42	3.48	2165	1
phi[476,2]	-2.26	-2.31	-2.21	2690	1
phi[476,3]	-0.6	-0.68	-0.52	2098	1
phi[476,4]	-0.38	-0.49	-0.27	2380	1
phi[477,1]	3.55	3.52	3.58	2559	1
phi[477,2]	-2.21	-2.26	-2.16	2700	1
phi[477,3]	-0.14	-0.22	-0.06	2214	1
phi[477,4]	-0.07	-0.17	0.03	2375	1
phi[478,1]	3.45	3.41	3.48	2471	1
phi[478,2]	-2.17	-2.23	-2.12	2699	1
phi[478,3]	-0.27	-0.35	-0.19	2447	1
phi[478,4]	-0.16	-0.26	-0.05	2585	1
phi[479,1]	3.59	3.55	3.62	2342	1
phi[479,2]	-2.08	-2.13	-2.03	2578	1
phi[479,3]	-0.28	-0.37	-0.2	2072	1
phi[479,4]	-0.23	-0.33	-0.12	2136	1
phi[480,1]	3.44	3.4	3.47	1923	1
phi[480,2]	-2.12	-2.17	-2.08	2700	1
phi[480,3]	-0.58	-0.66	-0.5	2024	1
phi[480,4]	-0.36	-0.46	-0.26	2372	1
phi[481,1]	3.46	3.43	3.49	2682	1
phi[481,2]	-2.41	-2.46	-2.35	2700	1
phi[481,3]	-0.24	-0.33	-0.16	2340	1
phi[481,4]	-0.14	-0.25	-0.04	2338	1
phi[482,1]	3.53	3.5	3.57	2194	1
phi[482,2]	-2.19	-2.24	-2.14	2461	1
phi[482,3]	0	-0.08	0.08	2140	1
phi[482,4]	-0.08	-0.18	0.03	2252	1
phi[483,1]	3.52	3.49	3.55	2598	1
phi[483,2]	-2.25	-2.3	-2.19	2700	1
phi[483,3]	-0.14	-0.23	-0.06	1980	1
phi[483,4]	-0.14	-0.25	-0.03	1896	1
phi[484,1]	3.56	3.53	3.6	2401	1
phi[484,2]	-2.2	-2.25	-2.14	2700	1
phi[484,3]	-0.42	-0.51	-0.33	1994	1
phi[484,4]	-0.32	-0.43	-0.21	2187	1
phi[485,1]	3.5	3.46	3.53	2311	1
phi[485,2]	-2.21	-2.26	-2.16	2700	1
phi[485,3]	-0.55	-0.63	-0.47	2039	1
phi[485,4]	-0.24	-0.34	-0.14	2143	1
phi[486,1]	3.59	3.55	3.62	2300	1
phi[486,2]	-2.22	-2.28	-2.17	2700	1
phi[486,3]	-0.34	-0.42	-0.25	2379	1
phi[486,4]	-0.21	-0.32	-0.1	2489	1
phi[487,1]	3.54	3.51	3.57	2326	1
phi[487,2]	-2.19	-2.24	-2.13	2345	1
phi[487,3]	-0.75	-0.84	-0.66	2318	1
phi[487,4]	-0.46	-0.58	-0.34	2513	1
phi[488,1]	3.54	3.51	3.57	2236	1
phi[488,2]	-2.25	-2.31	-2.2	2700	1
phi[488,3]	-0.58	-0.68	-0.48	2293	1
phi[488,4]	-0.42	-0.54	-0.3	1829	1
phi[489,1]	3.47	3.44	3.5	2456	1
phi[489,2]	-2.28	-2.33	-2.23	2700	1
phi[489,3]	-0.63	-0.71	-0.55	2165	1
phi[489,4]	-0.43	-0.54	-0.33	2352	1
phi[490,1]	3.53	3.49	3.56	2211	1
phi[490,2]	-2	-2.05	-1.94	2700	1
phi[490,3]	-0.44	-0.53	-0.35	2202	1
phi[490,4]	-0.29	-0.41	-0.18	2536	1
phi[491,1]	3.46	3.43	3.5	2463	1
phi[491,2]	-2.37	-2.42	-2.32	2700	1
phi[491,3]	-0.18	-0.25	-0.1	2507	1
phi[491,4]	-0.09	-0.18	0.01	2700	1
phi[492,1]	3.44	3.41	3.47	2564	1
phi[492,2]	-2.36	-2.41	-2.31	2700	1
phi[492,3]	-0.09	-0.18	-0.01	2187	1
phi[492,4]	-0.06	-0.16	0.04	2342	1
phi[493,1]	3.51	3.48	3.54	2338	1
phi[493,2]	-2.36	-2.41	-2.31	2314	1
phi[493,3]	-0.57	-0.65	-0.49	2319	1
phi[493,4]	-0.45	-0.57	-0.34	2564	1
phi[494,1]	3.5	3.47	3.54	2562	1
phi[494,2]	-2.28	-2.33	-2.23	2700	1
phi[494,3]	-0.35	-0.43	-0.26	2257	1
phi[494,4]	-0.24	-0.35	-0.13	2504	1
phi[495,1]	3.49	3.46	3.52	2700	1
phi[495,2]	-2.18	-2.24	-2.13	2541	1
phi[495,3]	-0.4	-0.48	-0.32	1938	1
phi[495,4]	-0.28	-0.39	-0.18	2601	1
phi[496,1]	3.46	3.43	3.49	2251	1
phi[496,2]	-2.44	-2.49	-2.38	2248	1
phi[496,3]	-0.33	-0.41	-0.25	1945	1
phi[496,4]	-0.28	-0.38	-0.18	2125	1
phi[497,1]	3.49	3.46	3.53	2700	1
phi[497,2]	-2.24	-2.29	-2.18	2700	1
phi[497,3]	-0.36	-0.45	-0.28	1995	1
phi[497,4]	-0.29	-0.39	-0.19	1999	1
phi[498,1]	3.46	3.43	3.49	2584	1
phi[498,2]	-2.28	-2.33	-2.23	2700	1
phi[498,3]	-0.49	-0.57	-0.4	2133	1
phi[498,4]	-0.31	-0.41	-0.2	2256	1
phi[499,1]	3.59	3.56	3.63	2700	1
phi[499,2]	-2.31	-2.37	-2.25	2700	1
phi[499,3]	0	-0.09	0.08	2029	1
phi[499,4]	-0.03	-0.14	0.08	2189	1
phi[500,1]	3.57	3.53	3.61	1918	1
phi[500,2]	-2.18	-2.23	-2.13	2690	1
phi[500,3]	0.05	-0.03	0.12	1893	1
[truncated: 261 more rows]
